# Supplementary material for: Identification of Multifunctional Putative Bioactive Peptides in the Insect Model Red Palm Weevil (Rhynchophorus ferrugineus)
Source: Biomolecules. 2024 Oct 19;14(10):1332. doi: 10.3390/biom14101332 (PMC11506011; doi:10.3390/biom14101332)
Supplement: Supplementary file 1 [file biomolecules-14-01332-s001.zip]

Archive with 4 entries (4 files):
- biomolecules-3172528_Supplementary File S1.pdf
- biomolecules-3172528_Supplementary File S2.pdf
- biomolecules-3172528_Supplementary File S3.xlsx
- biomolecules-3172528_Supplementary File S4.xlsx
