# Supplementary material for: Identification of Multifunctional Putative Bioactive Peptides in the Insect Model Red Palm Weevil (Rhynchophorus ferrugineus)
Source: Biomolecules. 2024 Oct 19;14(10):1332. doi: 10.3390/biom14101332 (PMC11506011; doi:10.3390/biom14101332)
Supplement: Supplementary file 1 [file biomolecules-14-01332-s001.zip › biomolecules-3172528_Supplementary File S3.xlsx]

## Sheet: Abdomen
Gene Name	Identical R. ferrugineus	Female Abdomen Transcriptome	RPKM (female field)	RPKM (female lab)	Predicted Protein Sequence
RferABAMPs_1	RferFAMPs_7, RferHAMPs_27, RferSAMPs_40, RferAAMPs_51, RferGAMPs_34, RferTAMPs_25, RferWAMPs_8	female-abdomen-field_contig_766, female-abdomen-lab_contig_16821	75.87	3.39	GWLKKQLKSVEKAVRRVRDRAQENLPLVQGYVGVAAQAGLLPGR
RferABAMPs_2	RferFAMPs_1, RferHAMPs_53, RferSAMPs_51, RferGAMPs_28, RferLAMPs_61, RferTAMPs_33, RferWAMPs_58	female-abdomen-field_contig_3055, female-abdomen-lab_contig_9677	44.55	31.12	KVYSPCEFAQAMKNQGVNDDLGTWTCIASHESNFNTQAINYDTGDYGILQISHLYWCSDSDTPGKECGITCQSLLGDDITEDIICAKKVFSETVAISGNGFTAWTTYSSCGGDQSSWIKECNL
RferABAMPs_3	RferFAMPs_21, RferHAMPs_22, RferSAMPs_33, RferGAMPs_23, RferWAMPs_71	female-abdomen-field_contig_8017, female-abdomen-lab_contig_17740	17.28	2.47	KVYGKCEFAKTMKYNGIKSIADLGTWTCIAFHESRFDTNAINHVTGDYGILQISHYFWCSDSNVPGKGCHITCQSLLNDDITSDIVCAKKIFNETKNGPKKNGFAAWTTYSKYCTGDQRSWVSGCGL
RferABAMPs_4		female-abdomen-field_contig_21772	1.33		DYGILQISHLYWCSNTNKKGKGCNITCASLLTDNISEDIKCAKHIYSETAKLSKKSGFTAWVTYKKYCTGNQ
RferABAMPs_5		female-abdomen-field_contig_9311	10.1		MRCLCHVATECDLTKGCDKGYCGPYKISKLYWKDAKEVTLPDDDKERAGAYEDCSISYQCAQKIVLNYIAKYGRDCNGDGV
RferABAMPs_6	RferFAMPs_24, RferHAMPs_42, RferSAMPs_49, RferGAMPs_30, RferLAMPs_56, RferWAMPs_57	female-abdomen-field_contig_3140	8.34		KVFTKCGLTKELLNNGFERTYVGHWVCLVESESAKNTSKVTEKADRSKSLGLFQINSKEWCKFSTAGGKCSMKCEDLLDEDIRDDSVCAKKIQRALGFRAWDGWFRSCYRRNLSIPPC
RferABAMPs_7	RferFAMPs_23, RferHAMPs_2, RferSAMPs_43, RferAAMPs_54, RferGAMPs_29, RferTAMPs_30, RferWAMPs_13	female-abdomen-field_contig_5721, female-abdomen-lab_contig_8466	48.86	23.68	DDLPVTQQCLGCICEAISACNTSSSCSGDVCGPFRITWAYWADSGKPTINGESPDAPQAYAHCAGDTYCAALSVQGYMNKFQQDCNGDGKIDCDDFASIHKIGGYGCKGVPLPEPYGERYRQCKAIVG
RferABAMPs_8	RferLAMPs_49	female-abdomen-field_contig_3971	8.14		LPAPEQLNWQPPEQKSEAQLYGEGGFHHRDGVGVVGFVNPNGSGGQVKYGHESGFGQSYGADVRVPIYTNKNRYGESTVNLGAGADYYRGVGGSGFGDKRVGLNFNYRF
RferABAMPs_9	RferHAMPs_35, RferSAMPs_46, RferGAMPs_27, RferLAMPs_53, RferTAMPs_26, RferWAMPs_61	female-abdomen-field_contig_10176	10.32		KPGWLKKQLKSVEKSVRRVRDRAQENLPLVAGYVGVAAQAGLVPGK
RferABAMPs_10		female-abdomen-field_contig_17826	2.95		QAQGFGGGGFQHRDGGGAAGFVNPDGSGGQVKYGHQSGFGQSFGADGRVPIYSNKNRYGESTVNLGAGADYHKGGGGFGDKGVGLNFNHRF
RferABAMPs_11	RferFAMPs_19, RferHAMPs_10, RferSAMPs_47, RferAAMPs_52, RferGAMPs_22, RferLAMPs_50, RferTAMPs_27, RferWAMPs_60	female-abdomen-field_contig_18083	10.48		KPGWLKKQLKSVEKGVRRVRDRAQENLPLVAGYVGVAAQAGLVPGK
RferABAMPs_12	RferHAMPs_50	female-abdomen-field_contig_20336	2.72		MGYAQKNLRGHGIEPEVFGGGLKYTHIPSESNLKIGADHAPGFGTNLKASGTYNMYHSKNADVGLTGQYSRVIDTPYGNLKPNWGVFLGGQY
RferABAMPs_13	RferFAMPs_28, RferHAMPs_28, RferSAMPs_39, RferAAMPs_48, RferGAMPs_20, RferTAMPs_36, RferWAMPs_6	female-abdomen-field_contig_11983, female-abdomen-lab_contig_8848	20.95	38.67	ATCDLLSFEVKGFKLNDSACAAHCLTLGKKGGHCNSSKVCVCRN
RferABAMPs_14		female-abdomen-field_contig_14676	3.57		MKYNDSLCAAHCLVIGKKGGYCNRRNTCICRK
RferABAMPs_15	RferHAMPs_48, RferAAMPs_36, RferGAMPs_25, RferTAMPs_37, RferWAMPs_56	female-abdomen-field_contig_15098	9.34		ATCDLLSFEAFGIKLNDSACAAHCLQLGRRGGHCNDEKVCVCRR
RferABAMPs_16	RferFAMPs_2, RferHAMPs_54, RferAAMPs_35	female-abdomen-lab_contig_2430		226.32	KVYNKCAFAKQLKAHGISSRAQIATWTCIASHESGFNTKAINKVTGDYGILQISHLYWCSNTNKKGKGCNITCASLLTDNISEDIKCAKHIYSETAKLSKKSGFTAWVTYKKYCTGNQSKWISECRL
RferABAMPs_17		female-abdomen-lab_contig_2669		325.2	KVYNKCAFAKQLKAHGISSRAQIATWTCIASHESGFNTKAINKVTGDYGILQISHLYWCSNTNKKGKGCNITCASLLTDNISEDIKCAKHIYSETAKLSKKSGFTAWVTYKKYCTGNQSKWISGCRL
RferABAMPs_18	RferFAMPs_4, RferHAMPs_40, RferSAMPs_42, RferAAMPs_53, RferGAMPs_24, RferLAMPs_55, RferTAMPs_17, RferWAMPs_59	female-abdomen-lab_contig_7476		5.53	RVVFNQDENSILKLPNLDRQCMRCLCHVATECDLTKGCDKGYCGPYKISKLYWKDAKEVTLPDDDKERAGAYEDCSISYQCAQKIVLNYIAKYGRDCNGDGVTDCDDYMMINFNGGYQCHPPLNRSDAGRSWLARYKACNPKLR
RferABAMPs_19		female-abdomen-lab_contig_1463		10.13	KSVQRQCRKNSEAYRRVPLARYPQLIRLRVLPSRLIRGPIMKTVAVFAAFVLIGLGNVHETESKVFTKCGLTKELLNNGFERTYVGHWVCLVESESAKNTSKVTDKADRSKSLGLFQINSKEWCKFSTAGGKCSMKCEDLLDEDIRDDSVCAKKIQRALGFRAWDGWFRSCYRRNLSIPPC
RferABAMPs_20		female-abdomen-lab_contig_7701		68.55	GVALCYQAGQYVPKSFYIIDQFGRKSDLVYVRNRRDIMEPLLRIRRAGGYASASSHASASASASSGSGGGGQYYGGAGAPQAFAGASSSSNAGVGGYGPASGQSYGGLGSGHDAGYNGPILFSRFGEAEGSGIHVSGQAAGLPPPPPP
RferABAMPs_21		female-abdomen-lab_contig_7702		9.08	GVALCYQAGQYVPKSFYIIDQFGRKSDLVYVRNRRDIMEPLLRIRRAGGYASASSHASASASASSGSGGGNGQYYGGAPQAFA
RferABAMPs_22		female-abdomen-lab_contig_18023		1.46	ATCQLGKFRIFGVKYNDSLCAAHCLVIGKKG
RferABAMPs_23		female-abdomen-lab_contig_11291		4.64	ATCDLLSFEAFGIKLNDSACAAHCLKLGRRGGHCNDEKVCVC
RferABAMPs_24		female-abdomen-lab_contig_7579		106.84	EEISEEENENHEEALEPRSWSCAVGSVSFKGFKSGNLFCEFHCRRQRHRGGYCDRGSCRCS
RferABAMPs_25		female-abdomen-lab_contig_9129		3.01	LACAFPAPKQLNWQPTEQKSQAQGFGGGGFQHRDGGGAAGFVNPDASGGQVKYGHQSGFGQSFGADGRVPIYSNKNSYGESTVNLGAGADYHKGGGGFGDKRVGLNFNH
RferABAMPs_26		female-abdomen-lab_contig_11013		13.54	VVAVIFGSTEAKPSWLKKRLKAAENGVRRVRDRAQENLPVVAGYVGVAAQAGLLPGK
RferABAMPs_27		female-abdomen-lab_contig_17815		6.43	STVLLNIAITNKITKKIIKILITVQLQKYTTIVITYIKLN
RferABAMPs_28	RferWAMPs_74	female-abdomen-lab_contig_18046		2.15	VVATIFGNAEAKPGWLKKQLKSVEKGVRRVRDRAQENLPLVAGYVGVAAQAGLVPGK
RferABAMPs_29		female-abdomen-lab_contig_20364		0.49	TDWQIRDPGILTVSHKGTISNNENHRLEGMGYAQKNLRGHGIEPEVFGGGLKYTHIPSESNLKIGADHAPGFGTNLKASGTYNMYHSKNA

## Sheet: Fat-body
Gene Name	Identical R. ferrugineus	Male Fat-body Transcriptome	RPKM (male field)	RPKM (male lab)	Predicted Protein Sequence
RferFAMPs_1	RferABAMPs_2, RferHAMPs_53, RferSAMPs_51, RferGAMPs_28, RferLAMPs_51, RferTAMPs_33, RferWAMPs_58	male-fat-body-lab_contig_3951		9.98	KVYSPCEFAQAMKNQGVNDDLGTWTCIASHESNFNTQAINYDTGDYGILQISHLYWCSDSDTPGKECGITCQSLLGDDITEDIICAKKVFSETVAISGNGFTAWTTYSSCGGDQSSWIKECNL
RferFAMPs_2	RferABAMPs_16, RferHAMPs_54, RferAAMPs_35	male-fat-body-lab_contig_15665		2.76	KVYNKCAFAKQLKAHGISSRAQIATWTCIASHESGFNTKAINKVTGDYGILQISHLYWCSNTNKKGKGCNITCASLLTDNISEDIKCAKHIYSETAKLSKKSGFTAWVTYKKYCTGNQSKWISECRL
RferFAMPs_3		male-fat-body-lab_contig_17909		5.65	TWTCIAFHESRFDTNAINHVTGDYGILQISHYFWCSDSNVPGKGCHITCQSLLNDDITSDIVCAKKIFNETKNGPKKNGFAAWTTYSKYCTGDQRSWVSGCGL
RferFAMPs_4	RferABAMPs_18, RferHAMPs_40, RferSAMPs_42, RferAAMPs_53, RferGAMPs_24, RferLAMPs_55, RferTAMPs_17, RferWAMPs_59	male-fat-body-lab_contig_10356, male-fatbody-field_contig_13165	20.6	21.89	RVVFNQDENSILKLPNLDRQCMRCLCHVATECDLTKGCDKGYCGPYKISKLYWKDAKEVTLPDDDKERAGAYEDCSISYQCAQKIVLNYIAKYGRDCNGDGVTDCDDYMMINFNGGYQCHPPLNRSDAGRSWLARYKACNPKLR
RferFAMPs_5		male-fat-body-lab_contig_3460		81.77	GGYGPASGQSYGGLGSGHDAGYNGPILFSRFGEAEGSGIHVSGQAQGPNAAFSSSSSSVDSDGKIKYSVQSGKY
RferFAMPs_6	RferTAMPs_8	male-fat-body-lab_contig_13935		20.06	GVALCYQAGQYVPKSFYIIDQFGRKSDLVYVRNRRDIMEPLLRIRRAGGYASASSHASASASASSGSGGGGQYYGG
RferFAMPs_7	RferABAMPs_1, RferHAMPs_27, RferSAMPs_40, RferAAMPs_51, RferGAMPs_34, RferTAMPs_25, RferWAMPs_8	male-fat-body-lab_contig_17380, male-fatbody-field_contig_15341	19.2	5.87	GWLKKQLKSVEKAVRRVRDRAQENLPLVQGYVGVAAQAGLLPGR
RferFAMPs_8		male-fat-body-lab_contig_22298		1.26	MPLSETGQKNRQKFRTRREMFARSLPPAEVVSGPSKPPSIRRGSVTTLRNTRASQELSSHSCRRFGSGRARSSAVVSLHPELHVLQLI
RferFAMPs_9	RferSAMPs_44, RferLAMPs_59, RferTAMPs_24	male-fat-body-lab_contig_11849		18.99	YCKPLLDDFETPSHEGRSRVKRATCQLGKFRIFGMKYNDSLCAAHCLVIGKKGGYCNRRNTCICRK
RferFAMPs_10		male-fat-body-lab_contig_12309		107.27	LSVNSAPVSEFEEELIQVSEHGRFKRATCDLLSFEAFGIKLNDSACAAHCLQLGRRGGHCNDEKVCVCRR
RferFAMPs_11	RferSAMPs_15, RferLAMPs_62, RferTAMPs_34	male-fat-body-lab_contig_13949		13.81	APMDEDFQDDLAEGPVRVKRATCDLLSFEVKGFKLNDSACAAHCLTLGKKGGHCNSSKVCVCRN
RferFAMPs_12	RferSAMPs_7, RferLAMPs_66, RferTAMPs_40	male-fat-body-lab_contig_15296		8.64	YCKPLLDDFETPSHEGRSRVKRATCQLGKFRIFGVKYNDSLCAAHCLVIGKKGGYCNRRNTCICRK
RferFAMPs_13	RferHAMPs_58, RferSAMPs_27, RferGAMPs_33	male-fat-body-lab_contig_20008, male-fatbody-field_contig_5939	47.49	1.24	AAIKEIEDAPSSDDSAPLRITCNGHDGGTTIPCTVHCMVDGYHYGVCKNGICHCKN
RferFAMPs_14	RferHAMPs_11, RferSAMPs_45, RferAAMPs_55, RferGAMPs_26, RferLAMPs_54, RferTAMPs_29, RferWAMPs_44	male-fat-body-lab_contig_4257		197.41	KPSWLKKRLKAAENGVRRVRDRAQENLPVVAGYVGVAAQAGLLPGK
RferFAMPs_15		male-fat-body-lab_contig_9117		4.81	KYHWLKKHLKKVGKKL
RferFAMPs_16	RferLAMPs_63, RferWAMPs_23	male-fat-body-lab_contig_9779		3.03726	MGYAQKNLRGHGIEPEVFGGGLKYTHIPSESNLKIGADHAPGFGTNLKASGTYNMYHSKNADVGLTGQYSRVIDTPYGNLKPNWGVFLGGQYRF
RferFAMPs_17	RferHAMPs_51, RferLAMPs_52, RferTAMPs_28, RferWAMPs_22	male-fat-body-lab_contig_17645		0.880826	MGFVTKDFTRKGLTPDALGGNLRYVNKPSGSNLGIGADSIRGYGTDLSASGRLNLLQLPNGNFGVSGHYGRHFGDRPPPRHNNEWGVFAGTDFWF
RferFAMPs_18	RferLAMPs_65, RferWAMPs_66	male-fat-body-lab_contig_18846		2.4	QPYPIEDEENAYRQDSIVEDEEGQQYHLIPLSRSKRSEPAKKNTQAQTDWQIRKPGILTVSHKGTILDNKNHQLGGMGYVQKNLRGHGIEPEVLGGGLKYTHIPSNSNLKIGADHARGLGTNLKASGTYNIYHSKNADLGLTGQYNRVINTPYGNLKPNWGVYLGGQYRF
RferFAMPs_19	RferABAMPs_11, RferHAMPs_10, RferSAMPs_47, RferAAMPs_52, RferGAMPs_22, RferLAMPs_50, RferTAMPs_27, RferWAMPs_60	male-fat-body-lab_contig_24239, male-fat-body-lab_contig_30010		4.17	KPGWLKKQLKSVEKGVRRVRDRAQENLPLVAGYVGVAAQAGLVPGK
RferFAMPs_20		male-fatbody-field_contig_6280	45.1		ITVSCKSAIFTGVQTVILLEKNVV
RferFAMPs_21	RferABAMPs_3, RferHAMPs_22, RferSAMPs_33, RferGAMPs_23, RferWAMPs_71	male-fatbody-field_contig_15486	5.8		KVYGKCEFAKTMKYNGIKSIADLGTWTCIAFHESRFDTNAINHVTGDYGILQISHYFWCSDSNVPGKGCHITCQSLLNDDITSDIVCAKKIFNETKNGPKKNGFAAWTTYSKYCTGDQRSWVSGCGL
RferFAMPs_22	RferSAMPs_31, RferGAMPs_9	male-fatbody-field_contig_24203	9.79		KVYTKCEFAQEMKKHGVTSHADLGTWTCIASHESAFNTKAVNSVSGDYGILQINHYYWCSTTSTPGKGCNITCASLLTDDITVDIKCALHIFSETAKGSTKNGFTAWVTYKKYCTGDQSSWISGCSL
RferFAMPs_23	RferABAMPs_7, RferHAMPs_2, RferSAMPs_43, RferAAMPs_54, RferGAMPs_29, RferTAMPs_30, RferWAMPs_13	male-fatbody-field_contig_1319	187.73		DDLPVTQQCLGCICEAISACNTSSSCSGDVCGPFRITWAYWADSGKPTINGESPDAPQAYAHCAGDTYCAALSVQGYMNKFQQDCNGDGKIDCDDFASIHKIGGYGCKGVPLPEPYGERYRQCKAIVG
RferFAMPs_24	RferABAMPs_6, RferHAMPs_42, RferSAMPs_49, RferGAMPs_30, RferLAMPs_56, RferWAMPs_57	male-fatbody-field_contig_1889	118.08		KVFTKCGLTKELLNNGFERTYVGHWVCLVESESAKNTSKVTEKADRSKSLGLFQINSKEWCKFSTAGGKCSMKCEDLLDEDIRDDSVCAKKIQRALGFRAWDGWFRSCYRRNLSIPPC
RferFAMPs_25	RferAAMPs_49, RferLAMPs_1	male-fatbody-field_contig_6936	59.82		ATCDLLSFEAFGIKLNDSACAAHCLKLGRRGGHCNSRKVC
RferFAMPs_26	RferSAMPs_2, RferAAMPs_30, RferWAMPs_5	male-fatbody-field_contig_8241	35.2222		ATCQLGKFRIFGMKYNDSLCAAHCLVIGKKGGYCNRRNT
RferFAMPs_27	RferGAMPs_32	male-fatbody-field_contig_10700	59.0587		ATCDLLSFEAFGIKLNDSACATHCLQLGRRGGHCNEEKVCVCRR
RferFAMPs_28	RferABAMPs_13, RferHAMPs_28, RferSAMPs_39, RferAAMPs_48, RferGAMPs_20, RferTAMPs_36, RferWAMPs_6	male-fatbody-field_contig_11745	9.22		ATCDLLSFEVKGFKLNDSACAAHCLTLGKKGGHCNSSKVCVCRN
RferFAMPs_29		male-fatbody-field_contig_23056	1.34		MGYAQKNLRGHGIEPEVFGGGLKYTHIPSNSNLKIGADHAPGLGTNLKASGTYNMYHSKNADLGLTGQYSRVIDTPYGNLKPNWGVYLGGQY

## Sheet: Head
Gene Name	Identical R. ferrugineus	Female Head Transcriptome	RPKM (female field)	RPKM (female lab)	Male Head Transcriptome	RPKM (male field)	RPKM (male lab)	Predicted Protein Sequence
RferHAMPs_1		female-head-field_contig_4570	19.8					KVYGKCEFAKTMKYNGIKSIADLGTWTCIAFHESRFDTNAINHVTGDYGILQISHYFWCSDSNVPGKGCHITCQSLLNDDITSDIVCAKKIFNETKNGPK
RferHAMPs_2	RferABAMPs_7, RferFAMPs_23, RferSAMPs_43, RferAAMPs_54, RferGAMPs_29, RferTAMPs_30, RferWAMPs_13	female-head-field_contig_2766, female-head-lab_contig_969	77.62	68.73	male-head-lab_contig_5471		77.62	DDLPVTQQCLGCICEAISACNTSSSCSGDVCGPFRITWAYWADSGKPTINGESPDAPQAYAHCAGDTYCAALSVQGYMNKFQQDCNGDGKIDCDDFASIHKIGGYGCKGVPLPEPYGERYRQCKAIVG
RferHAMPs_3		female-head-field_contig_4692	74					EDIETKSVQRQCRKNSEAYRRVPLARYPQLIRLRVLPSRLIRGPIMKTVAVFAAFVLIGLGNVHETESKVFTKCGLTKELLNNGFERTYVGHWVCLVESESAKNTSKVTEKADRSKSLGLFQINSKEWCKFSTAGGKCSMKCEDLLDEDIRDDSVCAKKIQRALGFRAWDGWFRSCYRRNLSIPPC
RferHAMPs_4		female-head-field_contig_10144	3.75					IIVQRQCRKNSEAYRRVPLARYPQLIRLRVLPSRLIRGPIMKTVAVFPAFVLIGMGNVHETESKVFTKCGLTKELLNNGFER
RferHAMPs_5		female-head-field_contig_914	831.07					GGGNGQYYGGAPQAFAGASSSSNAGVGGYGPASGQSYGGLGSGHDAGYNGPILFSRFGEAEGSGIHVSGQAQGPNAAFSSSSSSVDSDGKIKYSVQSGKY
RferHAMPs_6		female-head-field_contig_2608, female-head-field_contig_2691	362.5					YQAGQYVPKSFYIIDQFGRKSDLVYVRNRRDIMEPLLRIRRAGGYASASSHASASASASSGSGGGNGQYYGGAPQAFAGASSSSNAGVGGYGPASGQSYGGPES
RferHAMPs_7		female-head-field_contig_7109	8.07					SEPAKKNTQAQTDWQIRKPGILTVSHKGTILDNKNHQLGGMGYVQKNLRGHGIEPEVLGGGLKYTHIPSNSNLKIGADHARGLGTNLKASGTYNIYHSKNADLGLTGQYNRVINTPYGNLKPNWG
RferHAMPs_8		female-head-field_contig_7710	45.12					TVSHKGTISNNENHRLEGMGYAQKNLRGHGIEPEVFGGGLKYTHIPSESNLKIGADHAPGFGTNLKASGTYNMYHSKNADVGLTGQYSRVIDTPYGNLKPNWGVFLGGQYRF
RferHAMPs_9	RferLAMPs_64	female-head-field_contig_10176	20.38					LVVATIFGSAEAKPGWLKKQLKSVEKSVRRVRDRAQENLPLVAGYVGVAAQAGLVPGK
RferHAMPs_10	RferABAMPs_11, RferFAMPs_19, RferSAMPs_47, RferAAMPs_52, RferGAMPs_22, RferLAMPs_50, RferTAMPs_27, RferWAMPs_60	female-head-field_contig_10177, female-head-field_contig_12495, female-head-field_contig_24625, female-head-lab_contig_10112, female-head-lab_contig_18358, female-head-lab_contig_21424	24.47	10.91	male-head-lab_contig_5941, male-head-lab_contig_8473, male-head-lab_contig_8676, male-head-lab_contig_12563		13.68	KPGWLKKQLKSVEKGVRRVRDRAQENLPLVAGYVGVAAQAGLVPGK
RferHAMPs_11	RferFAMPs_14, RferSAMPs_45, RferAAMPs_55, RferGAMPs_26, RferLAMPs_54, RferTAMPs_29, RferWAMPs_44	female-head-field_contig_10487	0.8		male-head-lab_contig_28952		1.17	KPSWLKKRLKAAENGVRRVRDRAQENLPVVAGYVGVAAQAGLLPGK
RferHAMPs_12		female-head-field_contig_11479	1					VSHKGTILDNNKHQLDGMGYVQKNLRGHGIEPEVFGGGLKYTHKPSESNLKIGADHARGFGTKLHADATYNIYHSKNADVGLTGQYSRVIDTPIGNLKPNWGVFLG
RferHAMPs_13		female-head-field_contig_13019	10.0545					EELKEDNRNHQLSGMGFVTKDFTRKGLTPDALGGNLRYVNKPSGSNLGIGADSIRGYGTDLSASGRLNLLQLPNGNFGVSGHYGRHFGDRPPPRHNNEWGVFAGTDFWF
RferHAMPs_14		female-head-field_contig_22785	0.793137					FPGLTKHSDEENVYIHPSFVTDTLTDPHLQDRFIHDDKNDEDTYMLPVRRLRRETTVQLKSPGIGTLSQKGTIVDNRSHQLNGMGFVTKDFTRKGLAPDAFGGSLGYVNKPTGSNLGIGADSIRGYGTDLSANGRVNLFQLPNGNFGISGHYGRHFGHRLPTRPSDWGVYAGTDFWF
RferHAMPs_15		female-head-field_contig_1816	249.91					MFKFVVVGLLIALAVSSHCAPMDEDFQDDLAEGPVRVKRATCDLLSFEVKGFKLNDSACAAHCLTLGKKGGHCNSSKVCVCRN
RferHAMPs_16	RferSAMPs_17, RferLAMPs_58	female-head-field_contig_5676	68.9023					APVSEFEEELIQVSEHGRVKRATCDLLSFEAFGIKLNDSACAAHCLQLGRRGGHCNDEKVCVCRR
RferHAMPs_17		female-head-field_contig_7282	69.011					LLSFEAFGIKLNDSACAAHCLKLGRRGGHCNSRKVCICRK
RferHAMPs_18		female-head-field_contig_6105, female-head-lab_contig_13252	11.58	4.44	male-head-field_contig_19818	3.86		ATCQLGKFRIFGVKYNDSLCAAHCLVIGKKGGYCNRRNTCICRK
RferHAMPs_19		female-head-field_contig_9541	22.1403					ESEEISEEENENHEEELEPRSWSCAVGSVSFKGFKSGNLFCEFHCRRQRHRGGYCDRGSCRCS
RferHAMPs_20		female-head-field_contig_25408	0.656034					AAIKEVDNEAPKEPLGVTCNGHNGGTTVACTVHCMVDGYHYGVCVDGVCHCKN
RferHAMPs_21	RferAAMPs_47	female-head-lab_contig_2467		38.196				MKYNGIKSIADLGTWTCIAFHESRFDTNAINHVTGDYGILQISHYFWCSDSNVPGKGCHITCQSLLNDDITSDIVCAKKIFNETKNGPKKNGFAAWTTYSKYCTGDQRSWVSGCGL
RferHAMPs_22	RferABAMPs_3, RferFAMPs_21, RferSAMPs_33, RferGAMPs_23, RferWAMPs_71	female-head-lab_contig_2468		0.59569	male-head-field_contig_998, male-head-lab_contig_13466	17.68	47.29	KVYGKCEFAKTMKYNGIKSIADLGTWTCIAFHESRFDTNAINHVTGDYGILQISHYFWCSDSNVPGKGCHITCQSLLNDDITSDIVCAKKIFNETKNGPKKNGFAAWTTYSKYCTGDQRSWVSGCGL
RferHAMPs_23		female-head-lab_contig_26317		0.473193				KECGITCQSLLGDDITEDIICAKKVFSETVAISGNGFTAWTTYSSCGGDQSSWIKECNL
RferHAMPs_24		female-head-lab_contig_7167		19.9382				RVVFNQDENSILKLPNLDRQCMRCLCHVATECDLTKGCDKGYCGPYKISKLYWKDAKEVTLPDDDKERAGAYEDCSISYQCAQKIVLNYIAKYGRDCNGDGVTDCDDYMMINFNGGYQCHPPLNRSDAGRSWLARYKACNPKLRMSGDWS
RferHAMPs_25		female-head-lab_contig_1777		309.379				GVALCYQAGQYVPKSFYIIDQFGRKSDLVYVRNRRDIMEPLLRIRRAGGYASASSHASASASASSGSGGGGQYYGGAPQAFAGASSSSNAGVGGYGPASGQSYGGL
RferHAMPs_26		female-head-lab_contig_1779		245.585				YQAGQYVPKSFYIIDQFGRKSDLVYVRNRRDIMEPLLRIRRAGGYASASSHASASASASSGSGGGNGQYYGGAPQAFAGASSSSNAGVG
RferHAMPs_27	RferABAMPs_1, RferFAMPs_7, RferSAMPs_40, RferAAMPs_51, RferGAMPs_34, RferTAMPs_25, RferWAMPs_8	female-head-lab_contig_8852		151.33	male-head-field_contig_4190, male-head-lab_contig_3540	135.75	53	GWLKKQLKSVEKAVRRVRDRAQENLPLVQGYVGVAAQAGLLPGR
RferHAMPs_28	RferABAMPs_13, RferFAMPs_28, RferSAMPs_39, RferAAMPs_48, RferGAMPs_20, RferTAMPs_36, RferWAMPs_6	female-head-lab_contig_4449		10.91				ATCDLLSFEVKGFKLNDSACAAHCLTLGKKGGHCNSSKVCVCRN
RferHAMPs_29		female-head-lab_contig_7550		86.58				ATCDLLSFEAFGIKLNDSACAAHCLKLGRRGGHCNDEKVCVCRR
RferHAMPs_30	RferSAMPs_29, RferGAMPs_21, RferTAMPs_23, RferWAMPs_83	female-head-lab_contig_13219		9.41	male-head-lab_contig_18717		7.53	ATCQLGKFRIFGMKYNDSLCAAHCLVIGKKGGYCNRRNTCICRK
RferHAMPs_31		female-head-lab_contig_21158		3.5				ALTQAAAIKEVDNEAPKEPLGVTCNGHNGGTTVACTVHCMVDGYHYGVCVDGVCHCKN
RferHAMPs_32		female-head-lab_contig_21979		1.7				EEISEEENENHEEALEPRSWSCAVGSVSFKGFKSGNLFCEFHCRRQRHRGGYCDRGSCRCS
RferHAMPs_33		female-head-lab_contig_29881		0.685462				EDAPSSDDSAPLRITCNGHDGGTTIPCTVHCMVDGYHYGVCKNGICHCKN
RferHAMPs_34		female-head-lab_contig_3380		25.5175				SEPEKKNTQPQTDWQIRDPGILTVSHKGTILDNKNHQLEGMGYAQKNLRGHGIEPEVFGGGLKYTHIPSESNLKIGADHAPGFGTNLKASGTY
RferHAMPs_35	RferABAMPs_9, RferSAMPs_46, RferGAMPs_27, RferLAMPs_53, RferTAMPs_26, RferWAMPs_61	female-head-lab_contig_10111		23.23	male-head-lab_contig_8472	30.57		KPGWLKKQLKSVEKSVRRVRDRAQENLPLVAGYVGVAAQAGLVPGK
RferHAMPs_36		female-head-lab_contig_12473		6.56				SEPEKKNTQPQTDWKVESPGILTVSHKGTISNNENHRLEGMGYAQKNLRGHGIEPEVFGGGLKYTHIPSESNLKIGADHAPGFGTNLKASGTYNMYHSKNADVGLTGQYSRVIDTPYGNLKPNWGVYLGGQYRF
RferHAMPs_37	RferAAMPs_3, RferWAMPs_88	female-head-lab_contig_18676		6.77				MGFVTKDFTRKGLTPDALGGNLRYVNKPSGSNLGIGADSKRGYGTDLSASGRLNLLQLPNGNFGVSGHYGRHFGHRPPPRHNNEWGVFAGTDFWF
RferHAMPs_38	RferTAMPs_2	female-head-lab_contig_26694		0.59				QTSWQIKNPGIATISHTGTILNNPNHYVSGTGYLSKNLRGGGFAPETYGGNVGYIHKPTGSNLGVGADHTRGSGTNVHASGTYNFLKTKNGALGLTGEYGRNLGGPGGKPNWGVFLG
RferHAMPs_39					male-head-field_contig_24921	0.78		QISHLYWCSDSDTPGKECGITCQSLLGDDITEDIICAKKVFSETVAISGNGFTAWTTYSSCGGDQSSWIKECNL
RferHAMPs_40	RferABAMPs_18, RferFAMPs_4, RferSAMPs_42, RferAAMPs_53, RferGAMPs_24, RferLAMPs_55, RferTAMPs_17, RferWAMPs_59				male-head-field_contig_11630, male-head-lab_contig_2829	15.59	15.86	RVVFNQDENSILKLPNLDRQCMRCLCHVATECDLTKGCDKGYCGPYKISKLYWKDAKEVTLPDDDKERAGAYEDCSISYQCAQKIVLNYIAKYGRDCNGDGVTDCDDYMMINFNGGYQCHPPLNRSDAGRSWLARYKACNPKLR
RferHAMPs_41					male-head-field_contig_1114	223.11		MAEGRNGIIQGYKVTYHSVGEWYDNDDQQTKIINQVRTTISGLRKFTNYSITVLAYTGSGDGVRSPSVFCQTEEDVPSAPSDIKAVLSAPNKILVSWLPPKFSNGPLTGYTFYMSVMEDGQEEGTHKRALSPFTDMHEVIRAHDTSTLQFWVTASTRIGEGESTKIITVT
RferHAMPs_42	RferABAMPs_6, RferFAMPs_24, RferSAMPs_49, RferGAMPs_30, RferLAMPs_56, RferWAMPs_57				male-head-field_contig_1815	46.82		KVFTKCGLTKELLNNGFERTYVGHWVCLVESESAKNTSKVTEKADRSKSLGLFQINSKEWCKFSTAGGKCSMKCEDLLDEDIRDDSVCAKKIQRALGFRAWDGWFRSCYRRNLSIPPC
RferHAMPs_43					male-head-field_contig_25197	4.91541		LVFCYFVFEATAQISVQRQCRKNSEAYRRVPLARYPQLIRLRVLPSRLIRGPIMKTVAVFALFLLIGLGTVHDTESKVFTKCGPTKELLNNGF
RferHAMPs_44					male-head-field_contig_27719	1.7545		MCILCAIFHSLCRTSYNKPSGNGQCRRRRIGQYFIKYRSTRIIAR
RferHAMPs_45					male-head-field_contig_511	475.766		MRKLRWVLVPVQKRGFRFLRLHRIWRIGWVRCILHRVLIRVHRSSVLRPVRIHLLRRWSWKRHQRRPGEH
RferHAMPs_46					male-head-field_contig_12656	5.5374		KPGWLKKQLKSVEKGVRRVRDRAQENLPLVAGYVGVAAQAGLV
RferHAMPs_47					male-head-field_contig_1035	113.568		GKAEGETKPEGDQDRGQSETSQVTDLGDFTLINEGEEEIPMAIPDMVGEEDIGAPSEKMPVEKPTEEGLLLDKHEEGVDVIYDKAPPEDAVKRVLTEDDGKIIKGHKPSKVFEHSPDTVCCLSLKTW
RferHAMPs_48	RferABAMPs_15, RferAAMPs_36, RferGAMPs_25, RferTAMPs_37, RferWAMPs_56				male-head-field_contig_7170	138.194		ATCDLLSFEAFGIKLNDSACAAHCLQLGRRGGHCNDEKVCVCRR
RferHAMPs_49					male-head-field_contig_8773	4.06041		PAPEQLNWQPPEQKSEAQLYGEGGFHHRDGVGVVGFVNPNGSGGQVKYGHESGFGQSYGADVRVPIYTNKNRYGESTVNLGAGADYYRGVGGSGFGDKRVGLNFNYRF
RferHAMPs_50	RferABAMPs_12				male-head-field_contig_15936	4.92752		MGYAQKNLRGHGIEPEVFGGGLKYTHIPSESNLKIGADHAPGFGTNLKASGTYNMYHSKNADVGLTGQYSRVIDTPYGNLKPNWGVFLGGQY
RferHAMPs_51	RferFAMPs_17, RferLAMPs_52, RferTAMPs_28, RferWAMPs_22				male-head-field_contig_21666	1.66		MGFVTKDFTRKGLTPDALGGNLRYVNKPSGSNLGIGADSIRGYGTDLSASGRLNLLQLPNGNFGVSGHYGRHFGDRPPPRHNNEWGVFAGTDFWF
RferHAMPs_52					male-head-lab_contig_10969		4.3	KVYTKCEFAQEMKKHGVTAHADLGTWTCIASHESAFNTKAVNSVSGDYGILQINHYYWCSTTSTPGKGCNITCASLLTDDITVDIKCALHIFSETAKGSTKNGFTAWVTYKKYCTGDQSSWISGCSL
RferHAMPs_53	RferABAMPs_2, RferFAMPs_1, RferSAMPs_51, RferGAMPs_28, RferLAMPs_51, RferTAMPs_33, RferWAMPs_58				male-head-lab_contig_15351		28.6643	KVYSPCEFAQAMKNQGVNDDLGTWTCIASHESNFNTQAINYDTGDYGILQISHLYWCSDSDTPGKECGITCQSLLGDDITEDIICAKKVFSETVAISGNGFTAWTTYSSCGGDQSSWIKECNL
RferHAMPs_54	RferABAMPs_16, RferFAMPs_2, RferAAMPs_35				male-head-lab_contig_25285		2.33085	KVYNKCAFAKQLKAHGISSRAQIATWTCIASHESGFNTKAINKVTGDYGILQISHLYWCSNTNKKGKGCNITCASLLTDNISEDIKCAKHIYSETAKLSKKSGFTAWVTYKKYCTGNQSKWISECRL
RferHAMPs_55	RferSAMPs_4, RferAAMPs_46, RferGAMPs_35, RferLAMPs_67, RferWAMPs_52				male-head-lab_contig_894		78.74	KVFTKCGLTKELLNNGFERTYVGHWVCLVESESAKNTSKVTDKADRSKSLGLFQINSKEWCKFSTAGGKCSMKCEDLLDEDIRDDSVCAKKIQRALGFRAWDGWFRSCYRRNLSIPPC
RferHAMPs_56	RferAAMPs_37, RferGAMPs_15, RferWAMPs_65				male-head-lab_contig_24605		2.91211	SACFLDYNIKGFNLGSSLCSLECRMLKRNGGQCGLNNMCICNN
RferHAMPs_57					male-head-lab_contig_92		1606.09	MLTSSLLQHGDVNVIAVDWSFYAGADYISAVAKVPYVGQTVASFIDGIIDSFGYSLDLVILMGHSLGAHVAGYAGKNLDGNIGVIIGLDPAGPLYLEITPASRLNATDAKYVQAIHTNAMVLGVNYKLA
RferHAMPs_58	RferFAMPs_13, RferSAMPs_27, RferGAMPs_33				male-head-lab_contig_5533		14.1	AAIKEIEDAPSSDDSAPLRITCNGHDGGTTIPCTVHCMVDGYHYGVCKNGICHCKN
RferHAMPs_59					male-head-lab_contig_21464		2.34	QVPPGGSWGASLPTSLIAAAWFREALNIIIRGITGIIWGKRFLNCLLA
RferHAMPs_60	RferSAMPs_34, RferAAMPs_39, RferLAMPs_51, RferWAMPs_67				male-head-lab_contig_18056		9.76437	QTSWQIKNPGIATISHTGTILNNPNHYVSGTGYLSKNLRGGGFAPETYGGNVGYIHKPTGSNLGVGADHTRGSGTNVHASGTYNFLKTKNGALGLTGEYGRNLGGPGGKPNWGVFLGGKWNF
RferHAMPs_61	RferSAMPs_48, RferTAMPs_38, RferWAMPs_75				male-head-lab_contig_18386		6.43992	MGFVTKDFTRKGLTPDALGGNLRYVNKPSGSNLGIGADSIRGYGTDLSASGRLNLLQLPNGNFGVSGHYGRHFGHRPPPRHNNEWGVFAGTDFWF
RferHAMPs_62	RferWAMPs_69				male-head-lab_contig_20645		1.53806	ETTVQLKSPGIGTLSQKGTIVDNRSHQLNGMGFVTKDFTRKGLAPDAFGGSLGYVNKPTGSNLGIGADSIRGYGTDLSANGRVNLFQLPNGNFGISGHYGRHFGHRLPTRPSDWGVYAGTDFWF

## Sheet: Snout
Gene Name	Identical R. ferrugineus	Female Snout Transcriptome	RPKM (female field)	RPKM (female lab)	Male Snout Transcriptome	RPKM (male field)	RPKM (male lab)	Predicted Protein Sequence
RferSAMPs_1	RferAAMPs_50, RferGAMPs_31, RferTAMPs_35, RferWAMPs_7	snout-female-lab_contig_8253		164.942				ATCDLLSFEAFGIKLNDSACAAHCLKLGRRGGHCNSRKVCICRK
RferSAMPs_2	RferFAMPs_26, RferAAMPs_30, RferWAMPs_5	snout-female-lab_contig_18617		18.8788				ATCQLGKFRIFGMKYNDSLCAAHCLVIGKKGGYCNRRNT
RferSAMPs_3		snout-female-lab_contig_25846		4.2				ATCQLGKFRIFGVKYNDSLCAAHCLVIGKKGGYCNRRNT
RferSAMPs_4	RferHAMPs_55, RferAAMPs_46, RferGAMPs_35, RferLAMPs_67, RferWAMPs_52	snout-female-lab_contig_6151		131.59				KVFTKCGLTKELLNNGFERTYVGHWVCLVESESAKNTSKVTDKADRSKSLGLFQINSKEWCKFSTAGGKCSMKCEDLLDEDIRDDSVCAKKIQRALGFRAWDGWFRSCYRRNLSIPPC
RferSAMPs_5	RferWAMPs_77	snout-female-lab_contig_17238		20.29				VCAKKIFNETKNGPKKNGFAAWTTYSKYCTGDQRSWVSGCGL
RferSAMPs_6					snout-male-field_contig_4937	244.15		APVSEFEEELIQVSEHGRVKRATCDLLSFEAFGIKLNDSACAAHCLKLGRRGGHCNSRKVCICRR
RferSAMPs_7	RferFAMPs_12, RferLAMPs_66, RferTAMPs_40				snout-male-field_contig_10525	0.48		YCKPLLDDFETPSHEGRSRVKRATCQLGKFRIFGVKYNDSLCAAHCLVIGKKGGYCNRRNTCICRK
RferSAMPs_8					snout-male-field_contig_1435	20.8169		QTSWQIKNPGIATISHTGTILNNPNHYISGTGYLSKNLRGGGFAPETYGGNVGYIHKPTGSNLGVGADHTRGSGTNVHASGTYNFLKTKNGALGLTGEYGRNLGGPGGKPNWGVFLG
RferSAMPs_9					snout-male-field_contig_1436	42.1851		QTSWQIKNPGIATISHTGTILNNPNHYVSGTGYLSKNLRGGGFAPETYGGNVGYIHKPTGSNLGVGADHTRGSGTNVHASGTYNFLKTKNGALGLTGEYGRNLGGPGGKPNWGVFLGG
RferSAMPs_10					snout-male-field_contig_8906	28.8252		QQYTIEDEEDIYRQDSIVEDEAGQQYYLVPLSRTKRSEPEKKNTQPQTDWKVESPGILTVSHKGTILDNNKHQLDGMGYVQKNLRGHGIEPEVFG
RferSAMPs_11					snout-male-field_contig_8907	10.2983		QQYAIEDEEDIYRQDSIVEDEAGQQYYLVPLSRSKRSVPEKKNTQPQTDWKVESPGILTVSHKGTILDNNKHQLDGMGYIQKNLRGHGI
RferSAMPs_12					snout-male-field_contig_10012	0.955247		ETTVQLKSPGIGTLSQKGTIVDNRSHQLNGMGFVTKDFTRKGLAPDAFGGSLGYVNKPTGSNLGIGADSIKGYGTDLSANGRVNLFQLPNGNFGISGHYGRHFGHRLPTRPSDWGVYAGTDFWF
RferSAMPs_13					snout-male-field_contig_65174	0.25		NPDGSYDFSGLTELLRSFFGGTDGGGSDIGAFAGSLVGAIIKGIANPPGAKGAGILSGKIVTGILPALSGPPDGDDSMTSTKAPQLDSGSFITGFLKTVLGSGGNGTTEGG
RferSAMPs_14	RferLAMPs_36, RferTAMPs_32				snout-male-field_contig_3810	15.75		MLTLAVYECNCKVYGKCEFAKTMKYNGIKSIADLGTWTCIAFHESRFDTNAINHVTGDYGILQISHYFWCSDSNVPGKGCHITCQSLLNDDITSDIVCAKKIFNETKNGPKKNGFAAWTTYSKYCTGDQRSWVSGCGL
RferSAMPs_15	RferFAMPs_11, RferLAMPs_62, RferTAMPs_34				snout-male-lab_contig_94		3765.34	APMDEDFQDDLAEGPVRVKRATCDLLSFEVKGFKLNDSACAAHCLTLGKKGGHCNSSKVCVCRN
RferSAMPs_16	RferLAMPs_61, RferTAMPs_41				snout-male-lab_contig_809		1791.38	APVEEPEEELTQVSEHSRFKRATCDLLSFEAFGIKLNDSACAAHCLKLGRRGGHCNSRKVCICRK
RferSAMPs_17	RferHAMPs_16, RferLAMPs_58				snout-male-lab_contig_5905		56.89	APVSEFEEELIQVSEHGRVKRATCDLLSFEAFGIKLNDSACAAHCLQLGRRGGHCNDEKVCVCRR
RferSAMPs_18					snout-male-lab_contig_15631		7.82	KPGWLKKQLKSVEKGVRRVRDRAQENLPLVAGYVGVAAQAGLVP
RferSAMPs_19					snout-male-lab_contig_6309		35.78	EEISEEENENHEEALEPRSWSCAVGSVSFKGFKSGNLFCEFHCRRQRHRGGYCDRGSCRCS
RferSAMPs_20					snout-male-lab_contig_6533		5.79	QQYTIEDEEDIYRQDSIVEDEAGQQYYLVPLSRTKRSEPEKKNTQPQTDWKVESPGILTVSHKGTILDNNKHQLDGMGYVQKNLRGHGIEPEVFGGGLKYTHKPSESNLKIGADHARGFGTKLHADATYNIYHSKNADVGLTGQYSRVIDTPIGNLKPNWGVFLGGQYRF
RferSAMPs_21					snout-male-lab_contig_18124		2.14914	MGFVTKDFTRKGLTPDALGGNLRYVNKPSGSNLGIGADSIRGYGTDLSASGRLNLLQLPNGNFGVSGHYGRHFGDRPPPRHNNE
RferSAMPs_22					snout-male-lab_contig_18125		2.27387	MGFVTKDFTRKGLTPDALGGNLRYVNKPSGSNLGIGADSKRGYGTDLSASGRLNLLQLPNGNFGVSGHYGRHFGHRPPPRHNNE
RferSAMPs_23					snout-male-lab_contig_25043		1.6	EEKNNGIYEEVIVEDEDGQQFYLLPLGRSKRQTSWQIKNPGIATISHTGTILNNPNHYVSGTGYLSKNLRGGGFAPETYGGNVGYIHKPTGSNLGVGADHTRGSGTNVHASGTYNFLKTKNGALGLTGEYGRNLGGPGGKPNWGVFLGGKWNF
RferSAMPs_24					snout-male-lab_contig_39063		0.67	MGYAQKNLRGHGIEPEVFGGGLKYTHIPSESNLKIGADHAPGFGTNLKASGTYNMYHSKNADVGLTGQYSRVIDTPYGNLKPNWGVFLGG
RferSAMPs_25					snout-male-lab_contig_51353		0.35	MAENTSLIRVKVDCFLPPSVVPFPPLPSTVLRNPVINEPESNWGALVLVIESSPSGGPLKAGRIPVTIFPDKIPAPLAPGGFAIPLIMAPTKLPAKAPISDPP
RferSAMPs_26					snout-female-field_contig_14149	77.47		ATCDLLSFEAFGIKLNDSACAAHCLKLGRRGGHCNSRKVCICRR
RferSAMPs_27	RferFAMPs_13, RferHAMPs_58, RferGAMPs_33	snout-female-field_contig_27289	0.106893					AAIKEIEDAPSSDDSAPLRITCNGHDGGTTIPCTVHCMVDGYHYGVCKNGICHCKN
RferSAMPs_28		snout-female-field_contig_6410	2.41366					ATCQLGKFRIFGVKYNDSLCAAHCLVIGKKGGYCNRRNTCICRK
RferSAMPs_29	RferHAMPs_30, RferGAMPs_21, RferTAMPs_23, RferWAMPs_83	snout-female-field_contig_6411	6.29					ATCQLGKFRIFGMKYNDSLCAAHCLVIGKKGGYCNRRNTCICRK
RferSAMPs_30		snout-female-field_contig_11181	4.24					ICTSNEEPRRNDDLGTWTCIASHESNFNTQAINYDTGDYGILQISHLYWCSDSDTPGKECGITCQSLLGDDITEDIICAKKVFSETVAISGNGFTAWTTYSSCGGDQSSWIKECNL
RferSAMPs_31	RferFAMPs_22, RferGAMPs_9	snout-female-field_contig_17400	0.79					KVYTKCEFAQEMKKHGVTSHADLGTWTCIASHESAFNTKAVNSVSGDYGILQINHYYWCSTTSTPGKGCNITCASLLTDDITVDIKCALHIFSETAKGSTKNGFTAWVTYKKYCTGDQSSWISGCSL
RferSAMPs_32		snout-female-field_contig_3247	5.33					RTNSIFFSSVQRQCRKNSEAYRRVPLARYPQLIRLRVLPSRLIRGPIMKTVAVFAAFVLIGLGNVHETESKVFTKCGLTKELLNNGFERTYVGHWV
RferSAMPs_33	RferABAMPs_3, RferFAMPs_21, RferHAMPs_22, RferGAMPs_23, RferWAMPs_71	snout-female-field_contig_5465	20.4843					KVYGKCEFAKTMKYNGIKSIADLGTWTCIAFHESRFDTNAINHVTGDYGILQISHYFWCSDSNVPGKGCHITCQSLLNDDITSDIVCAKKIFNETKNGPKKNGFAAWTTYSKYCTGDQRSWVSGCGL
RferSAMPs_34	RferHAMPs_60, RferAAMPs_39, RferLAMPs_51, RferWAMPs_67	snout-female-field_contig_15726	1.10749					QTSWQIKNPGIATISHTGTILNNPNHYVSGTGYLSKNLRGGGFAPETYGGNVGYIHKPTGSNLGVGADHTRGSGTNVHASGTYNFLKTKNGALGLTGEYGRNLGGPGGKPNWGVFLGGKWNF
RferSAMPs_35		snout-female-field_contig_16031	14.2					SEPEKKNTQPQTDWQIRDPGILTVSHKGTILDNKNHQLGGMGYAQKNLRGHGIEPEVFGGGLKYTHIPSESNLKIGADHAPGFGTNLKAS
RferSAMPs_36	RferAAMPs_32, RferLAMPs_17	snout-female-field_contig_30306	1.09					EAKPGWLKKQLKSVEKGVRRVRDRAQENLPLVAGYVGVAAQAGLVPGK
RferSAMPs_37		snout-female-field_contig_35068	0.56					MGFVTKDFTRKGLAPDAFGGSLGYVNKPTRSNLGIGADSIRGYGTDLSASGRVNLFQLPNGNFGISGHYGRHFGHRLPTRPSDWGVYAGTDFWF
RferSAMPs_38		snout-female-field_contig_872	720.52					GVALCYQAGQYVPKSFYIIDQFGRKSDLVYVRNRRDIMEPLLRIRRAGGYASASSHASASASASSGSGGGGQYYGGAGAPQAFAGASSSSNAGVGGYGPASGQSYG
RferSAMPs_39	RferABAMPs_13, RferFAMPs_28, RferHAMPs_28, RferAAMPs_48, RferGAMPs_20, RferTAMPs_36, RferWAMPs_6	snout-female-field_contig_943	671.92		snout-male-field_contig_320	5933.74		ATCDLLSFEVKGFKLNDSACAAHCLTLGKKGGHCNSSKVCVCRN
RferSAMPs_40	RferABAMPs_1, RferFAMPs_7, RferHAMPs_27, RferAAMPs_51, RferGAMPs_34, RferTAMPs_25, RferWAMPs_8	snout-female-lab_contig_3095, snout-female-field_contig_3564	80.18	142.02	snout-male-field_contig_3180, snout-male-lab_contig_1962	353.89	204.51	GWLKKQLKSVEKAVRRVRDRAQENLPLVQGYVGVAAQAGLLPGR
RferSAMPs_41		snout-female-lab_contig_4938		89.67				MKYNGIKSIADLGTWTCIAFHESRFDTNAINHVTGDYGILQISHYFWCSDSNVPGKGCHITCQSLLNDDITSDIVCAKKIFNETKNGPKKNGFAAWTTYSKYCTGD
RferSAMPs_42	RferABAMPs_18, RferFAMPs_4, RferHAMPs_40, RferAAMPs_53, RferGAMPs_24, RferLAMPs_55, RferTAMPs_17, RferWAMPs_59	snout-female-lab_contig_6727, snout-female-field_contig_5663	13.18	65.94	snout-male-field_contig_2185, snout-male-lab_contig_1494	28.45	77.79	RVVFNQDENSILKLPNLDRQCMRCLCHVATECDLTKGCDKGYCGPYKISKLYWKDAKEVTLPDDDKERAGAYEDCSISYQCAQKIVLNYIAKYGRDCNGDGVTDCDDYMMINFNGGYQCHPPLNRSDAGRSWLARYKACNPKLR
RferSAMPs_43	RferABAMPs_7, RferFAMPs_23, RferHAMPs_2, RferAAMPs_54, RferGAMPs_29, RferTAMPs_30, RferWAMPs_13	snout-female-lab_contig_140, snout-female-field_contig_1600	126.69	393.2	snout-male-field_contig_7, snout-male-lab_contig_2042	705.66	260.68	DDLPVTQQCLGCICEAISACNTSSSCSGDVCGPFRITWAYWADSGKPTINGESPDAPQAYAHCAGDTYCAALSVQGYMNKFQQDCNGDGKIDCDDFASIHKIGGYGCKGVPLPEPYGERYRQCKAIVG
RferSAMPs_44	RferFAMPs_9, RferLAMPs_59, RferTAMPs_24				snout-male-field_contig_10526, snout-male-lab_contig_9522	23.83	17.02	YCKPLLDDFETPSHEGRSRVKRATCQLGKFRIFGMKYNDSLCAAHCLVIGKKGGYCNRRNTCICRK
RferSAMPs_45	RferFAMPs_14, RferHAMPs_11, RferAAMPs_55, RferGAMPs_26, RferLAMPs_54, RferTAMPs_29, RferWAMPs_44	snout-female-field_contig_20312	1.21		snout-male-field_contig_3244, snout-male-lab_contig_14226	126.96	4.05	KPSWLKKRLKAAENGVRRVRDRAQENLPVVAGYVGVAAQAGLLPGK
RferSAMPs_46	RferABAMPs_9, RferHAMPs_35, RferGAMPs_27, RferLAMPs_53, RferTAMPs_26, RferWAMPs_61	snout-female-field_contig_6155	13.45		snout-male-field_contig_6797, snout-male-lab_contig_10181	36.34	1.9	KPGWLKKQLKSVEKSVRRVRDRAQENLPLVAGYVGVAAQAGLVPGK
RferSAMPs_47	RferABAMPs_11, RferFAMPs_19, RferHAMPs_10, RferAAMPs_52, RferGAMPs_22, RferLAMPs_50, RferTAMPs_27, RferWAMPs_60	snout-female-field_contig_7843, snout-female-field_contig_8231, snout-female-field_contig_39385	5.8		snout-male-field_contig_7486, snout-male-field_contig_7921, snout-male-field_contig_13632, snout-male-lab_contig_10181, snout-male-lab_contig_35811	38.97	2.15	KPGWLKKQLKSVEKGVRRVRDRAQENLPLVAGYVGVAAQAGLVPGK
RferSAMPs_48	RferHAMPs_61, RferTAMPs_38, RferWAMPs_75	snout-female-field_contig_12470	1.99		snout-male-field_contig_26758	6.11		MGFVTKDFTRKGLTPDALGGNLRYVNKPSGSNLGIGADSIRGYGTDLSASGRLNLLQLPNGNFGVSGHYGRHFGHRPPPRHNNEWGVFAGTDFWF
RferSAMPs_49	RferABAMPs_6, RferFAMPs_24, RferHAMPs_42, RferGAMPs_30, RferLAMPs_56, RferWAMPs_57	snout-female-field_contig_3246	41.32		snout-male-field_contig_1583, snout-male-lab_contig_1103	125.66	182.26	KVFTKCGLTKELLNNGFERTYVGHWVCLVESESAKNTSKVTEKADRSKSLGLFQINSKEWCKFSTAGGKCSMKCEDLLDEDIRDDSVCAKKIQRALGFRAWDGWFRSCYRRNLSIPPC
RferSAMPs_50	RferLAMPs_35				snout-male-field_contig_3808, snout-male-field_contig_3809	18.37		NGIKSIADLGTWTCIAFHESRFDTNAINHVTGDYGILQISHYFWCSDSNVPGKGCHITCQSLLNDDITSDIVCAKKIFNETKNGPKKNGFAAWTTYSKYCTGDQRSWVSGCGL
RferSAMPs_51	RferABAMPs_2, RferFAMPs_1, RferHAMPs_53, RferGAMPs_28, RferLAMPs_51, RferTAMPs_33, RferWAMPs_58				snout-male-field_contig_37455, snout-male-lab_contig_12473	1.76	5.66	KVYSPCEFAQAMKNQGVNDDLGTWTCIASHESNFNTQAINYDTGDYGILQISHLYWCSDSDTPGKECGITCQSLLGDDITEDIICAKKVFSETVAISGNGFTAWTTYSSCGGDQSSWIKECNL

## Sheet: Antennae
Gene Name	Identical R. ferrugineus	Female Antennae Transcriptome	RPKM (female field)	RPKM (female lab)	Male Antennae Transcriptome	RPKM (male field)	RPKM (male lab)	Predicted Protein Sequence
RferAAMPs_1		ANTENNA-FEMALE-LAB_contig_13155		3.13				GGLKYTHIPSNSNLKIGADHARGLGTNLKASGTYNIYHSKNADLGLTGQYNRVINTPYGNLKPNWGVYLGGH
RferAAMPs_2		ANTENNA-FEMALE-LAB_contig_18354		0.34				EEKNNGIYEEVIVEDEDGQQFYLLPLGRSKRQTSWQIKNPGIATISHTGTILNNPNHYVSGTGYLSKNLRGGGFAPETYGGNVGYIHKPTGSNLGVGADHTRGSGTNVHASGTYNFLKTKNGALGLTGEYGRNLGGPGGKPNWGVFL
RferAAMPs_3	RferHAMPs_37, RferWAMPs_88	ANTENNA-FEMALE-LAB_contig_19867		6.83				MGFVTKDFTRKGLTPDALGGNLRYVNKPSGSNLGIGADSKRGYGTDLSASGRLNLLQLPNGNFGVSGHYGRHFGHRPPPRHNNEWGVFAGTDFWF
RferAAMPs_4		ANTENNA-FEMALE-LAB_contig_304		114.13				YQAGQYVPKSFYIIDQFGRKSDLVYVRNRRDIMEPLLRIRRAGGYASASSHASASASASSGSGGGNGQYYGGD
RferAAMPs_5		ANTENNA-FEMALE-LAB_contig_992		338.29				GASSSSNAGVGGYGPASGQSYGGLGSGHDAGYNGPILFSRFGEAEGSGIHVSGQAAGPNAAFSSSSSSVDSDGKIKYSVQSGKY
RferAAMPs_6		ANTENNA-FEMALE-LAB_contig_4078		53.54				KVYGKCEFAKTMKYNGIKSIADLGTWTCIAFHESRFDTNAINHVTGDYGILQISHYFWCSDSNVPGKGCHITCQSLLNDDITSDIVCAKKIFNETKNGPKKNGFAAWTTYSKYC
RferAAMPs_7		anntenna-female-field_contig_8550	12.89					MLTLAVYECNCKVYGKCEFAKTMKYNGIKSIADLGTWTCIAFHESRFDTNAINHVTGDYGILQISHYFWCSDSNVPGKGCHITCQSLLNDDITSDIVCAKKIF
RferAAMPs_8		anntenna-female-field_contig_22825	4.98					SEAKVYSPCEFAQAMKNQGVNDDLGTWTCIASHESNFNTQAINYDTGDYGILQISHLYWCSDSDTPGKECGITCQSLLGDDITEDIICAKKVFSETVAISGNGFTAWTTYSSCGGDQSSWIKECNL
RferAAMPs_9		anntenna-female-field_contig_32201	0.72					MKKHGVTSHADLGTWTCIASHESAFNTKAVNSVSGDYGILQINHYYWCSTTSTPGKGCNITCASLLTDDITVDIKCALHIFSETAKGSTKNGFTAWVTYKKYCTGDQSSWISGCSL
RferAAMPs_10		anntenna-female-field_contig_4063	74.03					GVALCYQAGQYVPKSFYIIDQFGRKSDLVYVRNRRDIMEPLLRIRRAGGYASASSHASASASASSGSGGGGQYYGGAGAPQAFAGASSSS
RferAAMPs_11		anntenna-female-field_contig_5028	108.29					YQAGQYVPKSFYIIDQFGRKSDLVYVRNRRDIMEPLLRIRRAGGYASASSHASASASASSGSGGGNGQYYGGAPQAFAGASSSSNAGVGGYGPASGQSYGG
RferAAMPs_12		anntenna-female-field_contig_54400	0.18					ATCQLGKFRIFGMKYNDSLCAAHCLVIGKKGGYCNRRNTCICR
RferAAMPs_13		anntenna-female-field_contig_17487	1.55					GGLKYTHIPSNSNLKIGADHARGLGTNLKASGTYNIYHSKNADLGLTGQYNRVINTPYGNLKPNWGVYLGGQYRF
RferAAMPs_14					antenna-male-field_contig_36996	0.43		TISHTGTILNNPNHYISGTGYLSKNLRGGGFAPETYGGNVGYIHKPTGSNLGVGADHTRGSGTNVHASGTYNFLKTKNGALGLTGEYGRNLGGPGGKPNW
RferAAMPs_15					antenna-male-field_contig_44920	0.35		KPGWLKKQLKSVEKGVRRVRDRAQENLPLVAGYVGVAAQAGLVP
RferAAMPs_16					antenna-male-field_contig_49987	0.52		ATCDLLSFEAFGIKLNDSACAAHCLQLGRRGGHCNDEKVCVC
RferAAMPs_17					antenna-male-field_contig_2181	82.81		MRKLRWVLVPVQKRGFRFLRLHRIWRIGWVRCILHRVLIRVHRSSVLRPVRIHLLRRWSWKRHRSEEHTSELQSPAMIS
RferAAMPs_18					antenna-male-field_contig_5138	8.21		NAINHVTGDYGILQISHYFWCSDSNVPGKGCHITCQSLLNDDITSDIVCAKKIFNETKNGPKKNGFAAWTTYSKYCTGDQRSWVSGCGL
RferAAMPs_19					antenna-male-lab_contig_12759		3.02272	EELKDNRNHQLSGMGFVTKDFTRKGLTPDALGGNLRYVNKPSGSNLGIGADSIRGYGTDLSASGRLNLLQLPNGNFGVSGHYGRHFGHRPPPRHNNEWGVFAGTDFWF
RferAAMPs_20					antenna-male-lab_contig_12922		2.33843	MGYVQKNLRGHGIEPEVLGGGLKYTHIPSNSNLKIGADHARGLGTNLKASGTYNIYHSKNADLGLTGQYNRVINTPYGNLKPNWGVYLGGQYRF
RferAAMPs_21					antenna-male-lab_contig_31250		0.758264	MGYVQKNLRGHGIEPEVFGGGLKYTHKPSESNLKIGADHARGFGTKLHADATYNIYHSKNADVGLTGQYSRVIDTPIGNLKPNWGVFLEG
RferAAMPs_22					antenna-male-lab_contig_31537		0.541369	MGYAQKNLRGHGIEPEVFGGGLKYTHIPSESNLKIGADHAPGFGTNLKASGTYNMYHSKNADVGLTGQYSRVIDTPYGNLKPNWG
RferAAMPs_23					antenna-male-lab_contig_3005		25.8493	MRCLCHVATECDLTKGCDKGYCGPYKISKLYWKDAKEVTLPDDDKERAGAYEDCSISYQCAQKIVLNYIAKYGRDCNGDGVTDCDDYM
RferAAMPs_24					antenna-male-lab_contig_20969		0.46	FPSTWIQKITKDAPPYDDDNSLTKYEVDFEDLDIYFKGNLTDNKTINYTKKIIPFSTEFSQNDLSVENNLTSTTQISTKKERIDPLLQNRTTLPDETRNPRQEDASSEEESSEEEDGN
RferAAMPs_25					antenna-male-lab_contig_10005		16.73	YITFHESRFDTNAINHVTGDYGILQISHYFWCSDSNVPGKGCHITCQSLLNDDITSDIVCAKKIFNETKNGPKKNGFAAWTTYSKYCTGDQRSWVSGCGL
RferAAMPs_26					antenna-male-lab_contig_9625		1.09	ATCDLLSFEVKGFKLNDSACAAHCLTLGKKG
RferAAMPs_27					antenna-male-lab_contig_25540		0.3	ATCQLGKFRIFGMKYNDSLCAAHCLVIGKKGGYCNRRNTCIC
RferAAMPs_28					antenna-male-lab_contig_42989		0.56	ATCDLLSFEAFGIKLNDSACAAHCLQLGRRGGHCNDEKVCVCR
RferAAMPs_29	RferLAMPs_15, RferWAMPs_72	ANTENNA-FEMALE-LAB_contig_13166		5.97				ATCDLLSFEVKGFKLNDSACAAHCLTLGKKGGHCNSSKVCV
RferAAMPs_30	RferFAMPs_26, RferSAMPs_2, RferWAMPs_5	ANTENNA-FEMALE-LAB_contig_40714		0.2				ATCQLGKFRIFGMKYNDSLCAAHCLVIGKKGGYCNRRNT
RferAAMPs_31	RferGAMPs_4	ANTENNA-FEMALE-LAB_contig_17403		1.68				MKFLHIFVFVILVVATIFGSTEAKPGWLKKQLKSVEKGVRRVRDRAQENLPLVAGYVGVAAQAGLVPGK
RferAAMPs_32	RferSAMPs_36, RferLAMPs_17	ANTENNA-FEMALE-LAB_contig_14434		2.26				EAKPGWLKKQLKSVEKGVRRVRDRAQENLPLVAGYVGVAAQAGLVPGK
RferAAMPs_33		ANTENNA-FEMALE-LAB_contig_19315		4.75				KPGWLKKQLKSVEKSVRRVRDRAQENLPLVAGYVGVAAQAGLVPGK
RferAAMPs_34		ANTENNA-FEMALE-LAB_contig_40393		0.48				FPSTWIQKITKDAPPYDDDNSLTKYEVDFEDLDIYFKGNLTDNKTINYTKKIIPFSTEFSQNDLSVENNLTSTTQISTKKERIDPVLQNRTTLPDETRNPRQEDASSEEESSEEEDGNMITGLISSFLSGLSRPDGGVDLDAIVGLLGSLSTQNPDGSYDFSGLTELLRSFFGGTDGGGSDIGAFAGSLVGAIIKGIANPPGAKGAGILSGKIVTGILPALSGPPDGDDSMTSTKAPQLDSGSFITGFLKTVLGSGGNGTTEGGKKQSTFTLIKLVFSAITGVFSSASSLSSKSDWK
RferAAMPs_35	RferABAMPs_16, RferFAMPs_2, RferHAMPs_54	anntenna-female-field_contig_25519	1.17					KVYNKCAFAKQLKAHGISSRAQIATWTCIASHESGFNTKAINKVTGDYGILQISHLYWCSNTNKKGKGCNITCASLLTDNISEDIKCAKHIYSETAKLSKKSGFTAWVTYKKYCTGNQSKWISECRL
RferAAMPs_36	RferABAMPs_15, RferHAMPs_48, RferGAMPs_25, RferTAMPs_37, RferWAMPs_56	anntenna-female-field_contig_22417	1.28576					ATCDLLSFEAFGIKLNDSACAAHCLQLGRRGGHCNDEKVCVCRR
RferAAMPs_37	RferHAMPs_56, RferGAMPs_15, RferWAMPs_65	anntenna-female-field_contig_27005	0.590667					SACFLDYNIKGFNLGSSLCSLECRMLKRNGGQCGLNNMCICNN
RferAAMPs_38		anntenna-female-field_contig_9855	3.39					KPGWLKKQLKSVEKSVRRVRDRAQENLPLVAGYVGVAAQAGLVPGK
RferAAMPs_39	RferHAMPs_60, RferSAMPs_34, RferLAMPs_51, RferWAMPs_67	anntenna-female-field_contig_19465	0.19022					QTSWQIKNPGIATISHTGTILNNPNHYVSGTGYLSKNLRGGGFAPETYGGNVGYIHKPTGSNLGVGADHTRGSGTNVHASGTYNFLKTKNGALGLTGEYGRNLGGPGGKPNWGVFLGGKWNF
RferAAMPs_40		anntenna-female-field_contig_30014	0.483987					KPGWLKKQLKSVEKGVRRVRDRAQENLPLVAGYVGVAAQAGLVPGK
RferAAMPs_41		anntenna-female-field_contig_38857	0.615787					VFGGGLKYTHKPSESNLKIGADHARGFGTKLHADATYNIYHSKNADVGLTGQYSRVIDTPIGNLKPNWGVFLGG
RferAAMPs_42					antenna-male-field_contig_17087	0.491893		MGYVQKNLRGHGIEPEVLGGGLKYTHIPSNSNLKIGADHARGLGTNLKASGTYNIYHSKNADLGLTGQYNRVINTPYGNLK
RferAAMPs_43	RferWAMPs_54				antenna-male-field_contig_44137	1.04		KPGWLKKQLKSVEKSVRRVRDRAQENLPLVAGYVGVAAQAGLVPG
RferAAMPs_44					antenna-male-field_contig_1223	5.62		ALTQAAAIKEVDNEAPKEPLGVTCNGHNGGTTVACTVHCMVDGYHYGVCVDGVCHCKN
RferAAMPs_45					antenna-male-lab_contig_11423		7.61	KPGWLKKQLKSVEKSVRRVRDRAQENLPLVAGYVGVAAQAGLVPGK
RferAAMPs_46	RferHAMPs_55, RferSAMPs_4, RferGAMPs_35, RferLAMPs_67, RferWAMPs_52				antenna-male-lab_contig_228		94.8025	KVFTKCGLTKELLNNGFERTYVGHWVCLVESESAKNTSKVTDKADRSKSLGLFQINSKEWCKFSTAGGKCSMKCEDLLDEDIRDDSVCAKKIQRALGFRAWDGWFRSCYRRNLSIPPC
RferAAMPs_47	RferHAMPs_21				antenna-male-lab_contig_10006		25.3903	MKYNGIKSIADLGTWTCIAFHESRFDTNAINHVTGDYGILQISHYFWCSDSNVPGKGCHITCQSLLNDDITSDIVCAKKIFNETKNGPKKNGFAAWTTYSKYCTGDQRSWVSGCGL
RferAAMPs_48	RferABAMPs_13, RferFAMPs_28, RferHAMPs_28, RferSAMPs_39, RferGAMPs_20, RferTAMPs_36, RferWAMPs_6	anntenna-female-field_contig_6662	19.58		antenna-male-field_contig_7018, antenna-male-lab_contig_9624	25	13.47	ATCDLLSFEVKGFKLNDSACAAHCLTLGKKGGHCNSSKVCVCRN
RferAAMPs_49	RferFAMPs_25, RferLAMPs_1	ANTENNA-FEMALE-LAB_contig_24922, ANTENNA-FEMALE-LAB_contig_36144		1.49				ATCDLLSFEAFGIKLNDSACAAHCLKLGRRGGHCNSRKVC
RferAAMPs_50	RferSAMPs_1, RferGAMPs_31, RferTAMPs_35, RferWAMPs_7	anntenna-female-field_contig_17388, anntenna-female-field_contig_17389	1.46		antenna-male-field_contig_17260, antenna-male-lab_contig_31151	2.79	0.71	ATCDLLSFEAFGIKLNDSACAAHCLKLGRRGGHCNSRKVCICRK
RferAAMPs_51	RferABAMPs_1, RferFAMPs_7, RferHAMPs_27, RferSAMPs_40, RferGAMPs_34, RferTAMPs_25, RferWAMPs_8	ANTENNA-FEMALE-LAB_contig_6012, anntenna-female-field_contig_12973	26.66	163.74	antenna-male-field_contig_4965, antenna-male-lab_contig_6376	37.18	67.97	GWLKKQLKSVEKAVRRVRDRAQENLPLVQGYVGVAAQAGLLPGR
RferAAMPs_52	RferABAMPs_11, RferFAMPs_19, RferHAMPs_10, RferSAMPs_47, RferGAMPs_22, RferLAMPs_50, RferTAMPs_27, RferWAMPs_60	ANTENNA-FEMALE-LAB_contig_22140, ANTENNA-FEMALE-LAB_contig_32124, anntenna-female-field_contig_9856, anntenna-female-field_contig_30015	3.23	1	antenna-male-field_contig_44070, antenna-male-lab_contig_11422, antenna-male-lab_contig_15798, antenna-male-lab_contig_29411	1.04	4.46	KPGWLKKQLKSVEKGVRRVRDRAQENLPLVAGYVGVAAQAGLVPGK
RferAAMPs_53	RferABAMPs_18, RferFAMPs_4, RferHAMPs_40, RferSAMPs_42, RferGAMPs_24, RferLAMPs_55, RferTAMPs_17, RferWAMPs_59	ANTENNA-FEMALE-LAB_contig_5146, anntenna-female-field_contig_17548	77.74	19.53	antenna-male-field_contig_14959	3.59		RVVFNQDENSILKLPNLDRQCMRCLCHVATECDLTKGCDKGYCGPYKISKLYWKDAKEVTLPDDDKERAGAYEDCSISYQCAQKIVLNYIAKYGRDCNGDGVTDCDDYMMINFNGGYQCHPPLNRSDAGRSWLARYKACNPKLR
RferAAMPs_54	RferABAMPs_7, RferFAMPs_23, RferHAMPs_2, RferSAMPs_43, RferGAMPs_29, RferTAMPs_30, RferWAMPs_13	ANTENNA-FEMALE-LAB_contig_1911, anntenna-female-field_contig_4614	35.36	69.16	antenna-male-field_contig_4526, antenna-male-lab_contig_6656	26.48	96.4	DDLPVTQQCLGCICEAISACNTSSSCSGDVCGPFRITWAYWADSGKPTINGESPDAPQAYAHCAGDTYCAALSVQGYMNKFQQDCNGDGKIDCDDFASIHKIGGYGCKGVPLPEPYGERYRQCKAIVG
RferAAMPs_55	RferFAMPs_14, RferHAMPs_11, RferSAMPs_45, RferGAMPs_26, RferLAMPs_54, RferTAMPs_29, RferWAMPs_44	anntenna-female-field_contig_15716	1.27		antenna-male-field_contig_7146	1.19		KPSWLKKRLKAAENGVRRVRDRAQENLPVVAGYVGVAAQAGLLPGK

## Sheet: Gut
Gene Name	Identical R. ferrugineus	Female Gut Transcriptome	RPKM (female field)	Male Gut Transcriptome	RPKM (male field)	Predicted Protein Sequence
RferGAMPs_1		female-gut-field_contig_33663	2.61208			ATCDLLSFEAFGIKLNDSACAAHCLKLGRRGGHCNSRKVCIC
RferGAMPs_2		female-gut-field_contig_19950	7.25128			AAIKEIEDAPSSDDSAPLRITCNGHDGGTTIPCTVHCMVDGYHYGVCKNGICHCK
RferGAMPs_3		female-gut-field_contig_24519	1.19812			MICSAALTQAAAIKEVDNEAAKEPLGRRHHSLSLSLSLSITYCFSFRSFFWIGMRSASADVTVTTIPRRSSLCQVRLKAYRYVDIYTATSAYR
RferGAMPs_4	RferAAMPs_31	female-gut-field_contig_19714	1.7455			MKFLHIFVFVILVVATIFGSTEAKPGWLKKQLKSVEKGVRRVRDRAQENLPLVAGYVGVAAQAGLVPGK
RferGAMPs_5		female-gut-field_contig_36950	0.73915			MKLFSVFMLVLLVSAAIFNGAEAGWLKKQLKSVEKAVRRVRDRAQENLPLVQGYVGVAAQAGLLPGR
RferGAMPs_6		female-gut-field_contig_12195	0.754941			SEPEKKNTQPQTDWKVESPGILTVSHKGTILDNNKHQLDGMGYVQKNLRGHGIEPEVFGGGLKYTHKPSESNLKIGADHARGFGTKLHADATYNIYHSKNADVGLTGQYSRVIDTPIGNLKPNWGRKLNKL
RferGAMPs_7		female-gut-field_contig_34289	0.564297			EEKNNGIYEEVIVEDEDGQQFYLLPLGRSKRQTSWQIKNPGIATISHTGTILNNPNHYVSGTGYLSKNLRGGGFAPETYGGNVGYIHKPTGSNLGVGADHTRGSGTNVHASGTYNFLKTKNGALGLTGEYGRNLGGPGGKPNWGVFLG
RferGAMPs_8		female-gut-field_contig_40919	0.553914			MGYVQKNLRGHGIEPEVLGGGLKYTHIPSNSNLKIGADHARGLGTNLKASGTYNIYHSKNADLGLTGQYNRVINTPYGNLK
RferGAMPs_9	RferFAMPs_22, RferSAMPs_31	female-gut-field_contig_9902	11.389			KVYTKCEFAQEMKKHGVTSHADLGTWTCIASHESAFNTKAVNSVSGDYGILQINHYYWCSTTSTPGKGCNITCASLLTDDITVDIKCALHIFSETAKGSTKNGFTAWVTYKKYCTGDQSSWISGCSL
RferGAMPs_10		female-gut-field_contig_26997	2.14486			KVYNKCAFAKQLKAHGISSRAQIATWTCIASHESGFNTKAINKVTGDYGILQISHLYWCSNT
RferGAMPs_11		female-gut-field_contig_34426	0.0699953			ITFLDRLGRMEKITIMDGFTLIKSKSNETNSNIITEKDIDENLGRSLDDKNAVLNKILVDKATSILDSRTMQIFIPKASKEVSEGRSDEHHEHW
RferGAMPs_12		female-gut-field_contig_630	135.289			YQAGQYVPKSFYIIDQFGRKSDLVYVRNRRDIMEPLLRIRRAGGYASASSHASASASASSGSGGGNGQYYGGDYVPNVAQGLSQIHGQVQDLLNNIARPVLSSV
RferGAMPs_13		female-gut-field_contig_631	44.0841			VALCYQAGQYVPKSFYIIDQFGRKSDLVYVRNRRDIMEPLLRIRRAGGYASASSHASASASASSGSGGGGQYYGGAGAPQAFAG
RferGAMPs_14		female-gut-field_contig_1266	151.966			ASSHASASASASSGSGGGNGQYYGGAPQAFAGASSSSNAGVGGYGPASGQSYGGLGSGHDAGYNGPILFSRFGEAEGSGIHVSGQAQGPNAAFSSSSSSVDSDGKIKYSVQSGKY
RferGAMPs_15	RferHAMPs_56, RferAAMPs_37, RferWAMPs_65			male-gut-field_contig_2593	43.9199	SACFLDYNIKGFNLGSSLCSLECRMLKRNGGQCGLNNMCICNN
RferGAMPs_16				male-gut-field_contig_11250	1.91833	MGYIQKNLRGHGIEPEVLGGGLKYTHIPSNSNLKIGADHARGFGTNLKASGTYNIYHSKNADLGLTGQYSRVIDTPIW
RferGAMPs_17				male-gut-field_contig_26424	0.874033	QTSWQIKNPGIATISHTGTILNNPNHYISGTGYLSKNLRGGGFAPETYGGNVGYIHKPTGSNLGVGADHTRGSGTNVHASGTYNFLKTKNGALGLTGEYG
RferGAMPs_18	RferTAMPs_31			male-gut-field_contig_1216	156.819	YQAGQYVPKSFYIIDQFGRKSDLVYVRNRRDIMEPLLRIRRAGGYASASSHASASASASSGSGGGNGQYYGG
RferGAMPs_19				male-gut-field_contig_1217	193.422	YQAGQYVPKSFYIIDQFGRKSDLVYVRNRRDIMEPLLRIRRAGGYASASSHASASASASSGSGGGGQYYGGAGAPQAFAGASSSSNAGVGGYGPASGQSY
RferGAMPs_20	RferABAMPs_13, RferFAMPs_28, RferHAMPs_28, RferSAMPs_39, RferAAMPs_48, RferTAMPs_36, RferWAMPs_6	female-gut-field_contig_32068	7.98	male-gut-field_contig_8515	16.5658	ATCDLLSFEVKGFKLNDSACAAHCLTLGKKGGHCNSSKVCVCRN
RferGAMPs_21	RferHAMPs_30, RferSAMPs_29, RferTAMPs_23, RferWAMPs_83	female-gut-field_contig_49410	2.13	male-gut-field_contig_27279	2.49	ATCQLGKFRIFGMKYNDSLCAAHCLVIGKKGGYCNRRNTCICRK
RferGAMPs_22	RferABAMPs_11, RferFAMPs_19, RferHAMPs_10, RferSAMPs_47, RferAAMPs_52, RferLAMPs_50, RferTAMPs_27, RferWAMPs_60	female-gut-field_contig_19713, female-gut-field_contig_53113	1.73			KPGWLKKQLKSVEKGVRRVRDRAQENLPLVAGYVGVAAQAGLVPGK
RferGAMPs_23	RferABAMPs_3, RferFAMPs_21, RferHAMPs_22, RferSAMPs_33, RferWAMPs_71	female-gut-field_contig_16509	1.57	male-gut-field_contig_17739	2.25	KVYGKCEFAKTMKYNGIKSIADLGTWTCIAFHESRFDTNAINHVTGDYGILQISHYFWCSDSNVPGKGCHITCQSLLNDDITSDIVCAKKIFNETKNGPKKNGFAAWTTYSKYCTGDQRSWVSGCGL
RferGAMPs_24	RferABAMPs_18, RferFAMPs_4, RferHAMPs_40, RferSAMPs_42, RferAAMPs_53, RferLAMPs_55, RferTAMPs_17, RferWAMPs_59	female-gut-field_contig_26536	2.75	male-gut-field_contig_10311	9.11	RVVFNQDENSILKLPNLDRQCMRCLCHVATECDLTKGCDKGYCGPYKISKLYWKDAKEVTLPDDDKERAGAYEDCSISYQCAQKIVLNYIAKYGRDCNGDGVTDCDDYMMINFNGGYQCHPPLNRSDAGRSWLARYKACNPKLR
RferGAMPs_25	RferABAMPs_15, RferHAMPs_48, RferAAMPs_36, RferTAMPs_37, RferWAMPs_56	female-gut-field_contig_19022	9.92			ATCDLLSFEAFGIKLNDSACAAHCLQLGRRGGHCNDEKVCVCRR
RferGAMPs_26	RferFAMPs_14, RferHAMPs_11, RferSAMPs_45, RferAAMPs_55, RferLAMPs_54, RferTAMPs_29, RferWAMPs_44	female-gut-field_contig_17000	10.3862			KPSWLKKRLKAAENGVRRVRDRAQENLPVVAGYVGVAAQAGLLPGK
RferGAMPs_27	RferABAMPs_9, RferHAMPs_35, RferSAMPs_46, RferLAMPs_53, RferTAMPs_26, RferWAMPs_61	female-gut-field_contig_34047	1.08134			KPGWLKKQLKSVEKSVRRVRDRAQENLPLVAGYVGVAAQAGLVPGK
RferGAMPs_28	RferABAMPs_2, RferFAMPs_1, RferHAMPs_53, RferSAMPs_51, RferLAMPs_51, RferTAMPs_33, RferWAMPs_58	female-gut-field_contig_7874	56.39			KVYSPCEFAQAMKNQGVNDDLGTWTCIASHESNFNTQAINYDTGDYGILQISHLYWCSDSDTPGKECGITCQSLLGDDITEDIICAKKVFSETVAISGNGFTAWTTYSSCGGDQSSWIKECNL
RferGAMPs_29	RferABAMPs_7, RferFAMPs_23, RferHAMPs_2, RferSAMPs_43, RferAAMPs_54, RferTAMPs_30, RferWAMPs_13	female-gut-field_contig_3767	0.371159			DDLPVTQQCLGCICEAISACNTSSSCSGDVCGPFRITWAYWADSGKPTINGESPDAPQAYAHCAGDTYCAALSVQGYMNKFQQDCNGDGKIDCDDFASIHKIGGYGCKGVPLPEPYGERYRQCKAIVG
RferGAMPs_30	RferABAMPs_6, RferFAMPs_24, RferHAMPs_42, RferSAMPs_49, RferLAMPs_56, RferWAMPs_57	female-gut-field_contig_6891	17.6383			KVFTKCGLTKELLNNGFERTYVGHWVCLVESESAKNTSKVTEKADRSKSLGLFQINSKEWCKFSTAGGKCSMKCEDLLDEDIRDDSVCAKKIQRALGFRAWDGWFRSCYRRNLSIPPC
RferGAMPs_31	RferSAMPs_1, RferAAMPs_50, RferTAMPs_35, RferWAMPs_7			male-gut-field_contig_14913	8.36684	ATCDLLSFEAFGIKLNDSACAAHCLKLGRRGGHCNSRKVCICRK
RferGAMPs_32				male-gut-field_contig_21520	6.60164	ATCDLLSFEAFGIKLNDSACATHCLQLGRRGGHCNEEKVCVCRR
RferGAMPs_33	RferFAMPs_13, RferHAMPs_58, RferSAMPs_27			male-gut-field_contig_10565	1.45029	AAIKEIEDAPSSDDSAPLRITCNGHDGGTTIPCTVHCMVDGYHYGVCKNGICHCKN
RferGAMPs_34	RferABAMPs_1, RferFAMPs_7, RferHAMPs_27, RferSAMPs_40, RferAAMPs_51, RferTAMPs_25, RferWAMPs_8			male-gut-field_contig_13882	5.96705	GWLKKQLKSVEKAVRRVRDRAQENLPLVQGYVGVAAQAGLLPGR
RferGAMPs_35	RferHAMPs_55, RferSAMPs_4, RferAAMPs_46, RferLAMPs_67, RferWAMPs_52			male-gut-field_contig_6220	64.5441	KVFTKCGLTKELLNNGFERTYVGHWVCLVESESAKNTSKVTDKADRSKSLGLFQINSKEWCKFSTAGGKCSMKCEDLLDEDIRDDSVCAKKIQRALGFRAWDGWFRSCYRRNLSIPPC

## Sheet: Legs
Gene Name	Identical R. ferrugineus	Female Legs Transcriptome	RPKM (female field)	RPKM (female lab)	Male Legs Transcriptome	RPKM (male field)	RPKM (male lab)	Predicted Protein Sequence
RferLAMPs_1	RferFAMPs_25, RferAAMPs_49	legs-female-field_contig_8953	133.259					ATCDLLSFEAFGIKLNDSACAAHCLKLGRRGGHCNSRKVC
RferLAMPs_2		legs-female-field_contig_14898	4.11874					ATCQLGKFRIFGMKYNDSLCAAHCLVIGKKGGYCNRRNT
RferLAMPs_3		legs-female-field_contig_14899	1.80195					ATCQLGKFRIFGVKYNDSLCAAHCLVIGKKGGYCNRRNT
RferLAMPs_4		legs-female-field_contig_25911	11.1254					SEPEKKNTQPQTDWQIRDPGILTVSHKGTISNNENHRLEGMGYAQKNLRGHGIEPEVFGGGLKYTHIPSESNLKIGADHAPGFGTNL
RferLAMPs_5		legs-female-field_contig_12571	7.71119					RVVFNQDENSILKLPNLDRQCMRCLCHVATECDLTKGCDKGYCGPYKISKLYWKDAKEVTLPDDDKERAGAYEDCSISYQCAQKIVLNYIAKYGRDCNGDGVTDCDDYMMINFNGGYQCHPPLNRSDAGRSWLARYKACNPKL
RferLAMPs_6		legs-female-field_contig_738	1539.3					YQAGQYVPKSFYIIDQFGRKSDLVYVRNRRDIMEPLLRIRRAGGYASASSHASASASASSGSGGGNGQYYGGDYVPNVAQGLSQIHGQVQDLLNNIA
RferLAMPs_7		legs-female-field_contig_6570	15.9835					PGKGCHITCQSLLNDDITSDIVCAKKIFNETKNGPKKNGFAAWTTYSKYCTGDQRSWVSGCGL
RferLAMPs_8		legs-female-field_contig_10639	26.8451					DYGILQISHLYWCSDSDTPGKECGITCQSLLGDDITEDIICAKKVFSETVAISGNGFTAWTTYSSCGGDQSSWIKECNL
RferLAMPs_9		legs-female-field_contig_14718	1.23674					SDIVCAKKIFLETSRGPKKNGFAAWTTYSKYCTGDQRSWVSGCGL
RferLAMPs_10		legs-female-field_contig_32468	3.1033					TWTCIAFHESRFDTNAINHVTGDYGILQISHYFWCSDSNVPGKGCHITCQSLLNDDITSDIVCAKKIFNETKNGPKKNGFAAWTTYSK
RferLAMPs_11		legs-female-field_contig_41848	0.69021					QAINHQTGDYGILQISHLYWCSNSNSPGKACGITCQSLLGDDISRDVACAKKVYGETQRISGNGFTAWTTYNSCKGDQSWWIRNCNV
RferLAMPs_12		legs-female-lab_contig_5967		157.759				ATCDLLSFEAFGIKLNDSACAAHCLQLGRRGGHCNDEKVCV
RferLAMPs_13		legs-female-lab_contig_7206		11.3534				ATCQLGKFRIFGVKYNDSLCAAHCL
RferLAMPs_14		legs-female-lab_contig_7207		4.6523				ATCQLGKFRIFGMKYNDSLCAAHCL
RferLAMPs_15	RferAAMPs_29, RferWAMPs_72	legs-female-lab_contig_12290, legs-female-field_contig_2727	264.51	50.0326				ATCDLLSFEVKGFKLNDSACAAHCLTLGKKGGHCNSSKVCV
RferLAMPs_16		legs-female-lab_contig_1172		19.9223				SEPAKKNTQAQTDWQIRKPGILTVSHKGTILDNKNHQLGGMGYVQKNLRGHGIEPEVLGGGLKYTHIPSNSNLKIGADHARGLGTNLKASGTYNIYHSKNADLGLTGQYNRVINTPYGNLKPNWGVYLGGQYRF
RferLAMPs_17	RferSAMPs_36, RferAAMPs_32	legs-female-lab_contig_4480		43.2553				EAKPGWLKKQLKSVEKGVRRVRDRAQENLPLVAGYVGVAAQAGLVPGK
RferLAMPs_18		legs-female-lab_contig_11863		16.5616				SEPEKKNTQPQTDWQIRDPGILTVSHKGTISNNENHRLEGMGYAQKNLRGHGIEPEVFGGGLKYTHIPSESNLKIGADHAPGFGTNLKASGTYNMYHSKNADVGLTGQY
RferLAMPs_19		legs-female-lab_contig_12933		10.062				SEPEKKNTQPQTDWKVESPGILTVSHKGTILDNNKHQLDGMGYVQKNLRGHGIEPEVFGGGLKYTHKPSESNLKIGADHARGFGTKLHADATYNIYHSKNADVGLTGQYSRVIDTPIGNLKPNWGVFLGGQYRF
RferLAMPs_20		legs-female-lab_contig_16152		11.8828				DNRNHQLSGMGFVTKDFTRKGLTPDALGGNLRYVNKPSGSNLGIGADSKRGYGTDLSASGRLNLLQLPNGNFGVSGHYGRHFGHRPPPRHNNEWGVFAGTDFWF
RferLAMPs_21		legs-female-lab_contig_67134		0.475923				EKAVKRVRDRAKENLGVVAGYVGVAGQLGLLPGR
RferLAMPs_22		legs-female-lab_contig_31199		0.902048				AKPLGPGATCKKDGSLGTCKSNICVQEKNADTGKCK
RferLAMPs_23		legs-female-lab_contig_15450		1.8432				AGDWSSDVCSSDPKIYSRCEFAKAIKKYGITSNLGTWTCIASHESNFNTQAINHQTGDYGILQISHLYWCSNSNSPGKACGITCQSLLGDDISRDVACAKKVYGETQRISGNGFTAWTTYNSCKGDQSWWIRNCNV
RferLAMPs_24		legs-female-lab_contig_59268		0.27733				SYDFSGLTELLRSFFGGTDGGGSDIGAFAGSLVGAIIKGIANPPGAKGAGILSGKIVTGILPALSGPPDGDDSMTSTKAPQLDSGSFITG
RferLAMPs_25		legs-female-lab_contig_248		1100.61				YVPNVAQGLSQIHGQVQDLLNNIASGVGAGAPQAFAGASSSSNAGVGGYGPASGQSYGGLGSGHDAGYNGPILFSRFGEAEGSGIHVSGQAAGPNAAFSSSSSSVDSDGKIKYSVQSGKY
RferLAMPs_26		legs-female-lab_contig_678		296.336				YQAGQYVPKSFYIIDQFGRKSDLVYVRNRRDIMEPLLRIRRAGGYASASSHASASASASSGSGGGNGQYYGGAPQAFAGASSSSNAG
RferLAMPs_27		legs-female-lab_contig_679		283.366				YQAGQYVPKSFYIIDQFGRKSDLVYVRNRRDIMEPLLRIRRAGGYASASSHASASASASSGSGGGGQYYGGAGAPQAFAGASSSSNAGVGGYG
RferLAMPs_28					legs-male-field_contig_18143	2.83035		LPYAEEKNNGIYEEVIVEDEDGQQFYLLPLGRSKRQTSWQIKNPGIATISHTGTILNNPNHYVSGTGYLSKNLRGGGFAPETYGGNVGYIHKPTGSNLGVGADHTRGSGTNVHASGTYNFLKTKNGALGLTGEYGRNLGGPGGKPNWGVFLGGKWNF
RferLAMPs_29					legs-male-field_contig_41913	1.21742		MGFVTKDFTRKGLTPDALGGNLGYVNKPSGSNLGIGADSIRGYGTDLSASGRLNLLQLPNGNFGVSGHYGRHFGHRPPPRHNNEWGVFAGTDFWF
RferLAMPs_30					legs-male-field_contig_56079	0.172276		MLPVRRLRRETTVQLKSPGIGTLSQKGTIVDNRSHQLNGMGFVTKDFTRKGFAPDAFGGSLGYVNKPTGSNLGIGADSIRGYGTDLSANGRVNLFQLPNGNFGISGHYGRHFGHRLPTRPSDWGVYAG
RferLAMPs_31					legs-male-field_contig_236	912.348		YQAGQYVPKSFYIIDQFGRKSDLVYVRNRRDIMEPLLRIRRAGGYASASSHASASASASSGSGGGNGQYYGGAPQAFAGASSSSNAGVGGYGPASGQSYGGLGSGHDA
RferLAMPs_32					legs-male-field_contig_618	1121.86		MRKLRWVLVPVQKHGFRFLRLHRIWRIGWVRCILHRVLIRVHRSSVLRPVRIHLLRRWSWKRHQRRPGEHRHNI
RferLAMPs_33					legs-male-field_contig_760	593.834		LNNIASGVGAPQAFAGASSSSNAGVGGYGPASGQSYGGLGSGHDAGYNGPILFSRFGEAEGSGIHVSGQAQGPNAAFSSSSSSVDSDGKIKYSVQSGKY
RferLAMPs_34					legs-male-field_contig_3477	5.86799		NGIKSIADLGTWTCIAFHESRFDTNAINHVTGDYGILQISHYFWCSDSNVPGKGCHITCQSLLNDDITSDIVCAKKIFNETKNGPKKNGFAAWTTYSKYCTGDQRS
RferLAMPs_35	RferSAMPs_50	legs-female-field_contig_6571	8.69		legs-male-field_contig_3478	25.8		NGIKSIADLGTWTCIAFHESRFDTNAINHVTGDYGILQISHYFWCSDSNVPGKGCHITCQSLLNDDITSDIVCAKKIFNETKNGPKKNGFAAWTTYSKYCTGDQRSWVSGCGL
RferLAMPs_36	RferSAMPs_14, RferTAMPs_32	legs-female-lab_contig_4434, legs-female-lab_contig_7150		48.56	legs-male-field_contig_3479	22		MLTLAVYECNCKVYGKCEFAKTMKYNGIKSIADLGTWTCIAFHESRFDTNAINHVTGDYGILQISHYFWCSDSNVPGKGCHITCQSLLNDDITSDIVCAKKIFNETKNGPKKNGFAAWTTYSKYCTGDQRSWVSGCGL
RferLAMPs_37					legs-male-field_contig_21173	1.03		HESNFNTQAINHQTGDYGILQISHLYWCSNSNSPGKACGITCQSLLGDDISRDVACAKKVYGETQRISGNGFTAWTTYNSCKGDQSWWIRNCNV
RferLAMPs_38					legs-male-lab_contig_22292		6.3629	APVEEPEEELTQVSEHSRFKRATCDLLSFEVKGFKLNDSACAAHCLTLGKKGGHCNSSKVCVCRN
RferLAMPs_39					legs-male-lab_contig_6429		33.9077	ESEDVSNEETEDHEVDSIEPRSWSCAMGTASFKGFKSGNLFCEFHCRRHKHRGGYCERGTCRCG
RferLAMPs_40					legs-male-lab_contig_33582		0.782588	KPGWLKKQLKSVEKGVRRVRDRAQENLPLVAGYVGVAAQAGL
RferLAMPs_41					legs-male-lab_contig_15521		0.820103	MYYNKYNKNLSLCNITDVYLPGNKPNCPATPTYPATTPKFSLALSRTLFTAFSTFFKCFFNQWCFASTVLLNIAITNKITKKIIKILITVQLQKYTTIVITYIKLNRNSIL
RferLAMPs_42					legs-male-lab_contig_1006		844.901	YQAGQYVPKSFYIIDQFGRKSDLVYVRNRRDIMEPLLRIRRAGGYASASSHASASASASSGSGGGNGQYYGGDYVPNVAQGLSQIHGQV
RferLAMPs_43					legs-male-lab_contig_1266		1161.36	TAYEISRSDWSSDVCSSDPASSNAGVGGYGPASGQSYGGLGSGHDAGYNGPILFSRFGEAEGSGIHVSGQAQGPNAAFSSSSSSVDSDGKIKYSVQSGKY
RferLAMPs_44					legs-male-lab_contig_17294		4.2145	YQAGPYVPKSFYIIGQVGRKSGLGYVRNRRDIMEPLLRIRRAGGYASASSHASASASASSGSGGGNGQYYGGAGAPQAFAGASSSSNA
RferLAMPs_45					legs-male-lab_contig_3439		20.4806	KVYGKCEFAKTMKYNGIKSIADLGTWTCIAFHESRFDTNAINHVTGDYGILQISHYFWCSDSNVPGKGCHITCQSLLNDDITSDIV
RferLAMPs_46					legs-male-lab_contig_9154		3.02446	KIYSRCEFAKAIKKYGITSNLGTWTCIASHESNFNTQAINHQTGDYGILQISHLYWCSNSNSPGKACGITCQSLLGDDISRDVACAKKVYGETQRISGNGFTAWTTYNSCKGDQSWWIRNCNV
RferLAMPs_47		legs-female-lab_contig_20987		676.85				EENENHEEALEPRSWSCAVGSVSFKGFKSGNLFCEFHCRRHKHRGGYCERGTCRCG
RferLAMPs_48					legs-male-field_contig_17110	18.57		MGTASFKGFKSGNLFCEFHCRRHKHRGGYCERGTCRCG
RferLAMPs_49	RferABAMPs_8	legs-female-field_contig_5626, legs-female-field_contig_14434	6.36					LPAPEQLNWQPPEQKSEAQLYGEGGFHHRDGVGVVGFVNPNGSGGQVKYGHESGFGQSYGADVRVPIYTNKNRYGESTVNLGAGADYYRGVGGSGFGDKRVGLNFNYRF
RferLAMPs_50	RferABAMPs_11, RferFAMPs_19, RferHAMPs_10, RferSAMPs_47, RferAAMPs_52, RferGAMPs_22, RferTAMPs_27, RferWAMPs_60	legs-female-field_contig_6727, legs-female-field_contig_37316, legs-female-field_contig_46008, legs-female-lab_contig_4527, legs-female-lab_contig_4528	12.64	8.73	legs-male-field_contig_14534, legs-male-field_contig_14542, legs-male-field_contig_23863, legs-male-field_contig_39017, legs-male-lab_contig_101364	8.26	0.39	KPGWLKKQLKSVEKGVRRVRDRAQENLPLVAGYVGVAAQAGLVPGK
RferLAMPs_51	RferHAMPs_60, RferSAMPs_34, RferAAMPs_39, RferWAMPs_67	legs-female-field_contig_8428, legs-female-field_contig_11543, legs-female-lab_contig_33599	1.69	1.84				QTSWQIKNPGIATISHTGTILNNPNHYVSGTGYLSKNLRGGGFAPETYGGNVGYIHKPTGSNLGVGADHTRGSGTNVHASGTYNFLKTKNGALGLTGEYGRNLGGPGGKPNWGVFLGGKWNF
RferLAMPs_52	RferFAMPs_17, RferHAMPs_51, RferTAMPs_28, RferWAMPs_22	legs-female-field_contig_18114	6.15		legs-male-lab_contig_21934		1.85	MGFVTKDFTRKGLTPDALGGNLRYVNKPSGSNLGIGADSIRGYGTDLSASGRLNLLQLPNGNFGVSGHYGRHFGDRPPPRHNNEWGVFAGTDFWF
RferLAMPs_53	RferABAMPs_9, RferHAMPs_35, RferSAMPs_46, RferGAMPs_27, RferTAMPs_26, RferWAMPs_61	legs-female-field_contig_20659, legs-female-lab_contig_4481	7.68	50.29	legs-male-lab_contig_33581		1.87	KPGWLKKQLKSVEKSVRRVRDRAQENLPLVAGYVGVAAQAGLVPGK
RferLAMPs_54	RferFAMPs_14, RferHAMPs_11, RferSAMPs_45, RferAAMPs_55, RferGAMPs_26, RferTAMPs_29, RferWAMPs_44	legs-female-field_contig_54603, legs-female-field_contig_29454	0.76					KPSWLKKRLKAAENGVRRVRDRAQENLPVVAGYVGVAAQAGLLPGK
RferLAMPs_55	RferABAMPs_18, RferFAMPs_4, RferHAMPs_40, RferSAMPs_42, RferAAMPs_53, RferGAMPs_24, RferTAMPs_17, RferWAMPs_59	legs-female-lab_contig_12634		29.43	legs-male-field_contig_3485, legs-male-lab_contig_6072	14.86	25.84	RVVFNQDENSILKLPNLDRQCMRCLCHVATECDLTKGCDKGYCGPYKISKLYWKDAKEVTLPDDDKERAGAYEDCSISYQCAQKIVLNYIAKYGRDCNGDGVTDCDDYMMINFNGGYQCHPPLNRSDAGRSWLARYKACNPKLR
RferLAMPs_56	RferABAMPs_6, RferFAMPs_24, RferHAMPs_42, RferSAMPs_49, RferGAMPs_30, RferWAMPs_57	legs-female-field_contig_1064	55.45		legs-male-field_contig_1823	54.03		KVFTKCGLTKELLNNGFERTYVGHWVCLVESESAKNTSKVTEKADRSKSLGLFQINSKEWCKFSTAGGKCSMKCEDLLDEDIRDDSVCAKKIQRALGFRAWDGWFRSCYRRNLSIPPC
RferLAMPs_57	RferTAMPs_39, RferWAMPs_18				legs-male-field_contig_7133, legs-male-field_contig_7134	22.04		MKNQGVNDDLGTWTCIASHESNFNTQAINYDTGDYGILQISHLYWCSDSDTPGKECGITCQSLLGDDITEDIICAKKVFSETVAISGNGFTAWTTYSSCGGDQSSWIKECNL
RferLAMPs_58	RferHAMPs_16, RferSAMPs_17				legs-male-field_contig_4142, legs-male-lab_contig_5228	43.29	6.16	APVSEFEEELIQVSEHGRVKRATCDLLSFEAFGIKLNDSACAAHCLQLGRRGGHCNDEKVCVCRR
RferLAMPs_59	RferFAMPs_9, RferSAMPs_44, RferTAMPs_24				legs-male-field_contig_20474, legs-male-lab_contig_11719	8.94	2.26	YCKPLLDDFETPSHEGRSRVKRATCQLGKFRIFGMKYNDSLCAAHCLVIGKKGGYCNRRNTCICRK
RferLAMPs_60	RferABAMPs_2, RferFAMPs_1, RferHAMPs_53, RferSAMPs_51, RferGAMPs_28, RferTAMPs_33, RferWAMPs_58	legs-female-lab_contig_559		65.82				KVYSPCEFAQAMKNQGVNDDLGTWTCIASHESNFNTQAINYDTGDYGILQISHLYWCSDSDTPGKECGITCQSLLGDDITEDIICAKKVFSETVAISGNGFTAWTTYSSCGGDQSSWIKECNL
RferLAMPs_61	RferSAMPs_16, RferTAMPs_41				legs-male-field_contig_547	0.350041		APVEEPEEELTQVSEHSRFKRATCDLLSFEAFGIKLNDSACAAHCLKLGRRGGHCNSRKVCICRK
RferLAMPs_62	RferFAMPs_11, RferSAMPs_15, RferTAMPs_34				legs-male-field_contig_1309	270.005		APMDEDFQDDLAEGPVRVKRATCDLLSFEVKGFKLNDSACAAHCLTLGKKGGHCNSSKVCVCRN
RferLAMPs_63	RferFAMPs_16, RferWAMPs_23				legs-male-field_contig_6122	8.56537		MGYAQKNLRGHGIEPEVFGGGLKYTHIPSESNLKIGADHAPGFGTNLKASGTYNMYHSKNADVGLTGQYSRVIDTPYGNLKPNWGVFLGGQYRF
RferLAMPs_64	RferHAMPs_9				legs-male-field_contig_14533	6.39063		LVVATIFGSAEAKPGWLKKQLKSVEKSVRRVRDRAQENLPLVAGYVGVAAQAGLVPGK
RferLAMPs_65	RferFAMPs_18, RferWAMPs_66				legs-male-field_contig_22378	2.28		QPYPIEDEENAYRQDSIVEDEEGQQYHLIPLSRSKRSEPAKKNTQAQTDWQIRKPGILTVSHKGTILDNKNHQLGGMGYVQKNLRGHGIEPEVLGGGLKYTHIPSNSNLKIGADHARGLGTNLKASGTYNIYHSKNADLGLTGQYNRVINTPYGNLKPNWGVYLGGQYRF
RferLAMPs_66	RferFAMPs_12, RferSAMPs_7, RferTAMPs_40				legs-male-lab_contig_11718		1.36	YCKPLLDDFETPSHEGRSRVKRATCQLGKFRIFGVKYNDSLCAAHCLVIGKKGGYCNRRNTCICRK
RferLAMPs_67	RferHAMPs_55, RferSAMPs_4, RferAAMPs_46, RferGAMPs_35, RferWAMPs_52				legs-male-lab_contig_4795		49.22	KVFTKCGLTKELLNNGFERTYVGHWVCLVESESAKNTSKVTDKADRSKSLGLFQINSKEWCKFSTAGGKCSMKCEDLLDEDIRDDSVCAKKIQRALGFRAWDGWFRSCYRRNLSIPPC

## Sheet: Thorax
Gene Name	Identical R. ferrugineus	Female Thorax Transcriptome	RPKM (female field)	RPKM (female lab)	Male Thorax Transcriptome	RPKM (male field)	RPKM (male lab)	Predicted Protein Sequence
RferTAMPs_1		female-thorax-field_contig_3348	217.27					ATCDLLSFEVKGFKLNDSACAAHCLTLGKKGGHCNSSKVCVCRNYLQIYVLMLFCCYFSCLEIKLY
RferTAMPs_2	RferHAMPs_38	female-thorax-field_contig_5468	8.35					QTSWQIKNPGIATISHTGTILNNPNHYVSGTGYLSKNLRGGGFAPETYGGNVGYIHKPTGSNLGVGADHTRGSGTNVHASGTYNFLKTKNGALGLTGEYGRNLGGPGGKPNWGVFLG
RferTAMPs_3		female-thorax-field_contig_11735_ORF	14.21					QTSVQLKSPGIGTLSHKGIILDNRNHQLSGMGFVTKDFTRKGLTPDALGGNLGYVNKPSGSNLGIGADSIRGYGTDLSASGRLNLLQLPNGNFGVSGHYGRHFGHRPPPRHNNEWGVFAGTDFWF
RferTAMPs_4		female-thorax-field_contig_4262	482.2					MRKLRWVLVPVQKHGFRFLRLHRIWRIGWVRCILHRVLIRVHRSSALRPVRIHLLRRWSWKRHQRRPGEHRHNIDHYHH
RferTAMPs_5		female-thorax-lab_contig_19456		6.62				TIFVSTEAKPGWLKKQLKSVEKAVRRVRDRAQENLPLVQGYVGVAAQAGLLPGR
RferTAMPs_6		female-thorax-lab_contig_22215		0.36				SVLLTENEIDQNLARSLEGEGKTLNKMLIDKASDIFGARSIEISIPKIASLVKTEGRSEHHHKNDTYYTYYVERRRRRRRPEHSHHTHHNKWKKIGEAILTAITAALSALVPVAIALIALIAGAALILSKV
RferTAMPs_7		female-thorax-lab_contig_711		254.73				GAPQAFAGASSSSNAGVGGYGPASGQSYGGLGSGHDAGYNGPILFSRFGEAEGSGIHVSGQAAGPNAAFSSSSSSVDSDGKIKYSVQSGKY
RferTAMPs_8	RferFAMPs_6	female-thorax-lab_contig_875		135.55				GVALCYQAGQYVPKSFYIIDQFGRKSDLVYVRNRRDIMEPLLRIRRAGGYASASSHASASASASSGSGGGGQYYGG
RferTAMPs_9					male-thorax-field.contig_8376_ORF	0.563804		MGYVQKNLRGHGIEPEVFGGGLKYTHKPSESNLKIGADHARGFGTKLHADATYNIYHSKNADVGLTGQYSRVIDTPIGNLKPNWGVFLGGQYRF
RferTAMPs_10					male-thorax-field.contig_12619_ORF	2.00032		SEPEKKNTQPQTDWQIRDPGILTVSHKGTISNNENHRLEGMGYAQKNLRGHGIEPEVFGGGLKYTHIPSESNLKIGADHAPGFGTNLKASGTYNMYHSKNADVGLTGQYSRVIDTPYGNLKPNWGVFLGGQYRF
RferTAMPs_11					male-thorax-field.contig_23718	1.63264		GGGLKYTHIPSNSNLKIGADHARGLGTNLKASGTYNIYHSKNADLGLTGQYNRVINTPYGNLKPNWGVYLGGQYRF
RferTAMPs_12					male-thorax-field.contig_10906	14.89		APVEELEEELTQVSEHGRVKRATCDLLSFEAFGIKLNDSACAAHCLQLGRRGGHCNDEKVCVCRK
RferTAMPs_13					male-thorax-field.contig_139	123.969		MRKLRWVLVPVQKRGFRFLRLHRIWRIGWVRCILHRVLIRVHRSSALRPVRIH
RferTAMPs_14					male-thorax-field.contig_140	138.797		MRKLRWVLVPVQKHGFRFLRLHRIWRIGWVRCILHRVLIRVHRSSVLRPVRIHLLRRWSWKRHQRR
RferTAMPs_15					male-thorax-lab_contig_12006		7.36952	VVATIFGNVEAKPGWLKKQLKSVEKGVRRVRDRAQENLPLVAGYVGVAAQAGLVPGK
RferTAMPs_16					male-thorax-lab_contig_12294		2.16604	KPGWLKKQLKSVEKGVRRVRDRA
RferTAMPs_17	RferABAMPs_18, RferFAMPs_4, RferHAMPs_40, RferSAMPs_42, RferAAMPs_53, RferGAMPs_24, RferLAMPs_55, RferWAMPs_59	female-thorax-field_contig_7905_ORF, female-thorax-lab_contig_8783_ORF	0.64	14.85	male-thorax-lab_contig_6557_ORF, male-thorax-field.contig_9280_ORF	12.74	115.233	RVVFNQDENSILKLPNLDRQCMRCLCHVATECDLTKGCDKGYCGPYKISKLYWKDAKEVTLPDDDKERAGAYEDCSISYQCAQKIVLNYIAKYGRDCNGDGVTDCDDYMMINFNGGYQCHPPLNRSDAGRSWLARYKACNPKLR
RferTAMPs_18					male-thorax-lab_contig_703_ORF		220.429	KVFTKCGLTKELLNNGFERTYVGHWVCLVESESAKNTSKVTEKADRSKSLGLFQINSKEWCKFSTAGGKCSMKCEDLLDEDIRDDSVCAKKIQRALGFRAWDGWFRSCYRRNLSIPPC
RferTAMPs_19					male-thorax-lab_contig_4396		106.37	DDLPVTQQCLGCICEAISACNTSSSCSGDVCGPFRITWAYWADSGKPTINGESPDAPQAYAHCAGDTYCAALSVQGYMNKFQQDCNGDGKIDCD
RferTAMPs_20					male-thorax-lab_contig_2506		389.025	GAGAPQAFAGASSSSNAGVGGYGPASGQSYGGLGSGHDAGYNGPILFSRFGEAEGSGIHVSGQAAGPNAAFSSSSSSVDSDGKIKYSVQSGKY
RferTAMPs_21					male-thorax-lab_contig_5237		143.23	GVALCYQAGQYVPKSFYIIDQFGRKSDLVYVRNRRDIMEPLLRIRRAGGYASASSHASASASASSGSGGGGQYYGGAGAPQAFAGASSSSNA
RferTAMPs_22					male-thorax-lab_contig_5238		155.392	GVALCYQAGQYVPKSFYIIDQFGRKSDLVYVRNRRDIMEPLLRIRRAGGYASASSHASASASASSGSGGGNGQYYGGAGAPQAFAGASSSSNAG
RferTAMPs_23	RferHAMPs_30, RferSAMPs_29, RferGAMPs_21, RferWAMPs_83	female-thorax-field_contig_8834, female-thorax-lab_contig_15039	14.82	2.75				ATCQLGKFRIFGMKYNDSLCAAHCLVIGKKGGYCNRRNTCICRK
RferTAMPs_24	RferFAMPs_9, RferSAMPs_44, RferLAMPs_59				male-thorax-field.contig_11026, male-thorax-lab_contig_3511	3.8	3.88	YCKPLLDDFETPSHEGRSRVKRATCQLGKFRIFGMKYNDSLCAAHCLVIGKKGGYCNRRNTCICRK
RferTAMPs_25	RferABAMPs_1, RferFAMPs_7, RferHAMPs_27, RferSAMPs_40, RferAAMPs_51, RferGAMPs_34, RferWAMPs_8	female-thorax-field_contig_194	1117.85		male-thorax-field.contig_1383, male-thorax-lab_contig_1595	165.92	59.34	GWLKKQLKSVEKAVRRVRDRAQENLPLVQGYVGVAAQAGLLPGR
RferTAMPs_26	RferABAMPs_9, RferHAMPs_35, RferSAMPs_46, RferGAMPs_27, RferLAMPs_53, RferWAMPs_61	female-thorax-field_contig_336	144.51		male-thorax-field.contig_12854	5.09		KPGWLKKQLKSVEKSVRRVRDRAQENLPLVAGYVGVAAQAGLVPGK
RferTAMPs_27	RferABAMPs_11, RferFAMPs_19, RferHAMPs_10, RferSAMPs_47, RferAAMPs_52, RferGAMPs_22, RferLAMPs_50, RferWAMPs_60	female-thorax-field_contig_1296, female-thorax-field_contig_5991, female-thorax-field_contig_5992, female-thorax-lab_contig_18436	107.37	3.37	male-thorax-lab_contig_16833		2.09	KPGWLKKQLKSVEKGVRRVRDRAQENLPLVAGYVGVAAQAGLVPGK
RferTAMPs_28	RferFAMPs_17, RferHAMPs_51, RferLAMPs_52, RferWAMPs_22	female-thorax-field_contig_11736	11.29		male-thorax-field.contig_14429	0.97		MGFVTKDFTRKGLTPDALGGNLRYVNKPSGSNLGIGADSIRGYGTDLSASGRLNLLQLPNGNFGVSGHYGRHFGDRPPPRHNNEWGVFAGTDFWF
RferTAMPs_29	RferFAMPs_14, RferHAMPs_11, RferSAMPs_45, RferAAMPs_55, RferGAMPs_26, RferLAMPs_54, RferWAMPs_44	female-thorax-field_contig_12686	5.35		male-thorax-lab_contig_20439		0.59	KPSWLKKRLKAAENGVRRVRDRAQENLPVVAGYVGVAAQAGLLPGK
RferTAMPs_30	RferABAMPs_7, RferFAMPs_23, RferHAMPs_2, RferSAMPs_43, RferAAMPs_54, RferGAMPs_29, RferWAMPs_13	female-thorax-field_contig_4610_ORF, female-thorax-lab_contig_1295_ORF	38.32	1.86	male-thorax-field.contig_1680_ORF	91.47		DDLPVTQQCLGCICEAISACNTSSSCSGDVCGPFRITWAYWADSGKPTINGESPDAPQAYAHCAGDTYCAALSVQGYMNKFQQDCNGDGKIDCDDFASIHKIGGYGCKGVPLPEPYGERYRQCKAIVG
RferTAMPs_31	RferGAMPs_18	female-thorax-lab_contig_751		130.77	male-thorax-field.contig_1199	147.74		YQAGQYVPKSFYIIDQFGRKSDLVYVRNRRDIMEPLLRIRRAGGYASASSHASASASASSGSGGGNGQYYGG
RferTAMPs_32	RferSAMPs_14, RferLAMPs_36				male-thorax-field.contig_5026_ORF, male-thorax-field.contig_5027_ORF	21.86		MLTLAVYECNCKVYGKCEFAKTMKYNGIKSIADLGTWTCIAFHESRFDTNAINHVTGDYGILQISHYFWCSDSNVPGKGCHITCQSLLNDDITSDIVCAKKIFNETKNGPKKNGFAAWTTYSKYCTGDQRSWVSGCGL
RferTAMPs_33	RferABAMPs_2, RferFAMPs_1, RferHAMPs_53, RferSAMPs_51, RferGAMPs_28, RferLAMPs_51, RferWAMPs_58	female-thorax-field_contig_3016_ORF	4.62		male-thorax-field.contig_8182_ORF	23.45		KVYSPCEFAQAMKNQGVNDDLGTWTCIASHESNFNTQAINYDTGDYGILQISHLYWCSDSDTPGKECGITCQSLLGDDITEDIICAKKVFSETVAISGNGFTAWTTYSSCGGDQSSWIKECNL
RferTAMPs_34	RferFAMPs_11, RferSAMPs_15, RferLAMPs_62				male-thorax-field.contig_15042, male-thorax-lab_contig_16028	3.77	4.8	APMDEDFQDDLAEGPVRVKRATCDLLSFEVKGFKLNDSACAAHCLTLGKKGGHCNSSKVCVCRN
RferTAMPs_35	RferSAMPs_1, RferAAMPs_50, RferGAMPs_31, RferWAMPs_7	female-thorax-lab_contig_9132		11.1				ATCDLLSFEAFGIKLNDSACAAHCLKLGRRGGHCNSRKVCICRK
RferTAMPs_36	RferABAMPs_13, RferFAMPs_28, RferHAMPs_28, RferSAMPs_39, RferAAMPs_48, RferGAMPs_20, RferWAMPs_6	female-thorax-lab_contig_16210		7.62836				ATCDLLSFEVKGFKLNDSACAAHCLTLGKKGGHCNSSKVCVCRN
RferTAMPs_37	RferABAMPs_15, RferHAMPs_48, RferAAMPs_36, RferGAMPs_25, RferWAMPs_56	female-thorax-lab_contig_16895		3.62871				ATCDLLSFEAFGIKLNDSACAAHCLQLGRRGGHCNDEKVCVCRR
RferTAMPs_38	RferHAMPs_61, RferSAMPs_48, RferWAMPs_75	female-thorax-lab_contig_18369		0.725648				MGFVTKDFTRKGLTPDALGGNLRYVNKPSGSNLGIGADSIRGYGTDLSASGRLNLLQLPNGNFGVSGHYGRHFGHRPPPRHNNEWGVFAGTDFWF
RferTAMPs_39	RferLAMPs_57, RferWAMPs_18	female-thorax-lab_contig_8417_ORF		31.79				MKNQGVNDDLGTWTCIASHESNFNTQAINYDTGDYGILQISHLYWCSDSDTPGKECGITCQSLLGDDITEDIICAKKVFSETVAISGNGFTAWTTYSSCGGDQSSWIKECNL
RferTAMPs_40	RferFAMPs_12, RferSAMPs_7, RferLAMPs_66				male-thorax-field.contig_8776	6.22		YCKPLLDDFETPSHEGRSRVKRATCQLGKFRIFGVKYNDSLCAAHCLVIGKKGGYCNRRNTCICRK
RferTAMPs_41	RferSAMPs_16, RferLAMPs_61				male-thorax-lab_contig_17157		7.42	APVEEPEEELTQVSEHSRFKRATCDLLSFEAFGIKLNDSACAAHCLKLGRRGGHCNSRKVCICRK

## Sheet: Wings
Gene Name	Identical R. ferrugineus	Female Wings Transcriptome	RPKM (female field)	RPKM (female lab)	Male Wings Transcriptome	RPKM (male field)	RPKM (male lab)	Predicted Protein Sequence
RferWAMPs_1		>wings-female-field_contig_34073	1.48		wings-male-field_contig_24958	1.5		EIVNSVAPQGFGCPFDKYQCHSHCKDLGRKGGYCNWLVCTCITK
RferWAMPs_2		>wings-female-field_contig_9173	9.73242		wings-male-field_contig_23148	13.5		GFGCPLNRYQCDSHCKSLGRKGGYCAGTLRTTCTCITR
RferWAMPs_3		>wings-female-field_contig_12722	11.8353					GFGCPLNRYQCDSHCKSLGRKGGYCAGSLRTTCTCITR
RferWAMPs_4		wings-female-field_contig_35590	6.19567					GFGCPTNRYQCHSHCLSIGRRGGYCAGGIWIIRTTCTCYN
RferWAMPs_5	RferFAMPs_26, RferSAMPs_2, RferAAMPs_30	>wings-female-field_contig_17449, wings-female-lab_contig_8258	12.4281	7.95	wings-male-field_contig_44063	4.04		ATCQLGKFRIFGMKYNDSLCAAHCLVIGKKGGYCNRRNT
RferWAMPs_6	RferABAMPs_13, RferFAMPs_28, RferHAMPs_28, RferSAMPs_39, RferAAMPs_48, RferGAMPs_20, RferTAMPs_36	>wings-female-field_contig_501, wings-female-lab_contig_3102	2657.27	55.21	wings-male-lab_contig_3495		141.03	ATCDLLSFEVKGFKLNDSACAAHCLTLGKKGGHCNSSKVCVCRN
RferWAMPs_7	RferSAMPs_1, RferAAMPs_50, RferGAMPs_31, RferTAMPs_35	>wings-female-field_contig_3598, wings-female-lab_contig_19848	476.63	21.18	wings-male-field_contig_1880, wings-male-lab_contig_26	21.38	40.74	ATCDLLSFEAFGIKLNDSACAAHCLKLGRRGGHCNSRKVCICRK
RferWAMPs_8	RferABAMPs_1, RferFAMPs_7, RferHAMPs_27, RferSAMPs_40, RferAAMPs_51, RferGAMPs_34, RferTAMPs_25	>wings-female-field_contig_3463, wings-female-lab_contig_1879	353.634	347.11	wings-male-field_contig_9302, wings-male-lab_contig_3201	97.3	91.01	GWLKKQLKSVEKAVRRVRDRAQENLPLVQGYVGVAAQAGLLPGR
RferWAMPs_9		wings-female-field_contig_145	13.0226		wings-male-field_contig_20790	4.89		DTCIHCICLHESGCKAIGCHMDVGSLSCGYYQIKLPYYEDCGQPGKKSGESTETAWKRCSDDYSCSTTCVQNYYNRYKGLCSSYGFGTCEQMSRLHNGGPSGCKYSSTLGYWEAIHKCCGCS
RferWAMPs_10		wings-female-field_contig_21115	1.90681					MTGMLMFEKTEFGENACLQAMCEVDSGCVPVGCSTDVHGRVGCGYFNLNILQFRNCHHPGKVTGEDESVAWIRCAEDFACSSECIRRIASRFRTKCFGKSDCETMARLHDGGANGCRTSKTAYYWRKVNALCGEDCKKPIFRRH
RferWAMPs_11		wings-female-field_contig_9037	4.08802		wings-male-field_contig_11276	1.76		ISDDCLGCICHIESGCRPVGCHMDVGSLSCGYYQIKLPYYIDCGEPGKQPGQSTEAAWKACADNLSCASTCVRNYMNRYAARCHPNPTCEVFSRVHNGGPNGCKYPGTIGYWNKVAGCCSGKHC
RferWAMPs_12		wings-female-field_contig_11007	9.29811					KVFGRCEFVKLARQNFPANEINDWTCIAQHESSYNSKATNRNTNGSTDYGIFQINNYWWCTPGKYNGCKVKCSD
RferWAMPs_13	RferABAMPs_7, RferFAMPs_23, RferHAMPs_2, RferSAMPs_43, RferAAMPs_54, RferGAMPs_29, RferTAMPs_30	wings-female-field_contig_254, wings-female-lab_contig_982	732.963	449.95	wings-male-field_contig_1516, wings-male-lab_contig_1218	70.06	1601.44	DDLPVTQQCLGCICEAISACNTSSSCSGDVCGPFRITWAYWADSGKPTINGESPDAPQAYAHCAGDTYCAALSVQGYMNKFQQDCNGDGKIDCDDFASIHKIGGYGCKGVPLPEPYGERYRQCKAIVG
RferWAMPs_14		wings-female-field_contig_264	4371.29					YQAGQYVPKSFYIIDQFGRKSDLVYVRNRRDIMEPLLRIRRAGGYASASSHASASASASSGSGGGNGQYYGGDYVPNVAQGLSQIHGQVQDLLNNIASGVGAPQAFAGASSSSNAGVGGYGPASGQSYGGLGSGHDAGYNGPILFSRFG
RferWAMPs_15		wings-female-field_contig_282	3136.92					YQAGQYVPKSFYIIDQFGRKSDLVYVRNRRDIMEPLLRIRRAGGYASASSHASASASASSGSGGGGQYYGGAPQAFAGASSSSNAGVGGYGPASGQSYGGLGSGHDAGYNGPI
RferWAMPs_16		wings-female-field_contig_4999	4294.07					PSSFAGASSSSNSGVGGYGPASGQSYGGLGSGHDAGYNGPILFSRFGEAEGSGIHVSGQAQGPNAAFSSSSSSVDSDGKIKYSVQSGKY
RferWAMPs_17		wings-female-field_contig_67750	0.203276					GAGILSGKIVTGILPALSGPPDGDDSMTSTKAPQLDSGSFITGFLKTVLGSGGNGTTEGGKKQSTFTLIKLVFSAITGVFSSASSLSSKSDW
RferWAMPs_18	RferLAMPs_57, RferTAMPs_39	wings-female-field_contig_4225, wings-female-field_contig_4224, wings-female-lab_contig_3612	210.368	109.82				MKNQGVNDDLGTWTCIASHESNFNTQAINYDTGDYGILQISHLYWCSDSDTPGKECGITCQSLLGDDITEDIICAKKVFSETVAISGNGFTAWTTYSSCGGDQSSWIKECNL
RferWAMPs_19		wings-female-field_contig_11135	30.9522					MLTLAVYECNCKVYGKCEFAKTMKYNGIKSIADLGTWTCIAFHESRFDTNAINHVTGDYGILQISHYFWCSDSNVPGKGCHITCQSLLNDDITSDIVCAKKIFNETKNGPKK
RferWAMPs_20		wings-female-field_contig_27298	0.415521					LKAHGISSRAQIATWTCIASHESGFNTKAINKVTGDYGILQISHLYWCSNTNKKGKGCNITCASLLTD
RferWAMPs_21		wings-female-field_contig_61704	0.661498					HQTGDYGILQISHLYWCSNSNSPGKACGITCQSLLGDDISRDVACAKKVYGETQRISGNGFTAWTTYNSCKGDQSWWIRNCNV
RferWAMPs_22	RferFAMPs_17, RferHAMPs_51, RferLAMPs_52, RferTAMPs_28	wings-female-field_contig_3386	10.929					MGFVTKDFTRKGLTPDALGGNLRYVNKPSGSNLGIGADSIRGYGTDLSASGRLNLLQLPNGNFGVSGHYGRHFGDRPPPRHNNEWGVFAGTDFWF
RferWAMPs_23	RferFAMPs_16, RferLAMPs_63	wings-female-field_contig_7236	43.1139					MGYAQKNLRGHGIEPEVFGGGLKYTHIPSESNLKIGADHAPGFGTNLKASGTYNMYHSKNADVGLTGQYSRVIDTPYGNLKPNWGVFLGGQYRF
RferWAMPs_24		wings-female-field_contig_11242, wings-female-lab_contig_32829	3.64116	0.69				RPSWLKKRLKSLEKAVRRVRDRARENLPLVSDYVGVAAQAGLIKGG
RferWAMPs_25		wings-female-field_contig_17859	2.39122					QQYTIEDEEDIYRQDSIVEDEAGQQYYLVPLSRTKRSEPEKKNTQPQTDWKVESPGILTVSHKGTILDNNKHQLDGMGYVQKNLRGHGIEPEVFGGGLKYTHKPSESNLKIGADHARGFGTKLHADATYNIYHSKNADVGLTGQYSRVIDTPIGNLKPNWGVFLG
RferWAMPs_26		wings-female-field_contig_35199	1.38814					ETTVQLKSPGIGTLSQKGTIVDNRSHQLNGMGFVTKDFTRKGLAPDAFGGSLGYVNKPTGSNLGIGADSIKGYGTDLSANGRVNLFQLPNGNFGISGHYGRHFGHRLPTRPSDWGVYAGTDFWF
RferWAMPs_27		wings-female-lab_contig_10243		6.46				SEPEKKNTQPQTDWQIRDPGILTVSHKGTISNNENHRLEGMGYAQKNLRGHGIEPEVFGGGLKYTHIPSESNLKIGADHAPGFGTNLKASG
RferWAMPs_28		wings-female-lab_contig_24175		1.6752				KPGWLKKQLKSVEKGVRRVR
RferWAMPs_29		wings-female-lab_contig_26325		0.640269				KPSWLKKRLKAAENGVRRVRDRAQENLPVVAGYLGVAAQAGLLPGK
RferWAMPs_30		wings-female-lab_contig_8642		5.72207				SPEGVAFRMGLKLLDECSRSDFRICMKKKAITFLDRLGRMEKITIMDGFTLIKSKSNETNSTIITENDIDENLGRSLDDKNAVLNKILVDKATSILDSRTMQIFIPKASKEVSEGRSDEHH
RferWAMPs_31		wings-female-lab_contig_95		1171.22				MRKLRWVLVPVQKHGFRFLRLHRIWRIGWVRCILHRVLIRVHRSSVLRPVRIHLLRRWSWKRHQRRPGEHPHRTRC
RferWAMPs_32		wings-female-lab_contig_96		3306.6				QYYGGDYVPNVAQGLSQIHGQVQDLLNNIASGVGAGAPQAFAGASSSSNAGVGGYGPASGQSYGGLGSGHDAGYNGPILFSRFGEAEGSGIHVSGQAAGPNAAFSSSSSSVDSDGKIKYSVQSGKY
RferWAMPs_33		wings-female-lab_contig_20241		0.355597				GQPSSFAGASSSSNSGVGGYGPASGQSYGGLGSGHDAGYNGPILFSRFGEAEGSGIHVAGQAAGPNAAFSSSSSSVDSDGKIKYSVQSGKY
RferWAMPs_34		wings-female-lab_contig_3613		70.9246				MKNQGVNDDLGTWTCIASHESNFNTQAINYDTGDYGILQISHLYWCSDSDTPGKECGITCQSLLGDDITEDIICAKKVFSETVAISGNGFTAWTTYSSCGGD
RferWAMPs_35		wings-female-lab_contig_4577		32.9989				GDYGIFQISHLFWCFDSDTPGKECGITCQSLLGDDITEDIICAKKVFSETVAISGNGFTAWTTYSSCGGDQSSWIKECNL
RferWAMPs_36		wings-female-lab_contig_7149		19.9553				KVYGKCEFAKTMKYNGIKSIADLGTWTCIAFHESRFDTNAINHVTGDYGILQISHYFWCSDSNVPGKGCHITCQSLLNDDITSDIVCAKKIFNETKNGPKKNG
RferWAMPs_37		wings-female-lab_contig_30037		1.43215				NFNTQAINHQTGDYGILQISHLYWCSNSNSPGKACGITCQSLLGDDISRDVACAKKVYGETQRISGNGFTAWTTYNSCKGDQSWWIRNCNV
RferWAMPs_38					wings-male-field_contig_18351	7.24		GFGCPTNRYECHSHCLSIGRRGGYCAGGIWIIRTTCTCYN
RferWAMPs_39					wings-male-field_contig_20868	3.24		SNGCPFNAHECNQFCVSRRNKGGYCGGSLRSSCLCFKK
RferWAMPs_40					wings-male-field_contig_28652	1.54528		AFVCPMNQALCNTHCRQIGRKGGNCGGFLR
RferWAMPs_41					wings-male-field_contig_55965	0.878002		GFGCPFNRYECNNHCRSIKRQGGYCAGSLRTTCTCFKN
RferWAMPs_42					wings-male-field_contig_6351	23.8069		ATCDLLSFEAFGIKLNDSACAAHCLQLGRRGGHCNDEKVC
RferWAMPs_43					wings-male-field_contig_20315	2.5		VATIFGSAEAKPGWLKKQLKSVEKSVRRVRDRAQENLPLVAGYVGVAAQAGLVPGK
RferWAMPs_44	RferFAMPs_14, RferHAMPs_11, RferSAMPs_45, RferAAMPs_55, RferGAMPs_26, RferLAMPs_54, RferTAMPs_29	wings-female-field_contig_31417	1.36		wings-male-field_contig_33172	0.63		KPSWLKKRLKAAENGVRRVRDRAQENLPVVAGYVGVAAQAGLLPGK
RferWAMPs_45					wings-male-field_contig_9391	15.76		MKYNGIKSIADLGTWTCIAFHESRFDTNAINHVTGDYGILQISHYFWCSDSNVPGKGCHITCQSLLNDDITSDIVCAKKIFNETKNGPKKNGFAAWT
RferWAMPs_46					wings-male-field_contig_12979	1.99363		ENEGPSRKCLDCICYASSTCNEKVGCFNGGPESYFCGPYQISRAYWIDAGQPGNVDHFEKCLNDMSCAERTVDGYMRKWGQDCDRDNTLTCYDFALMHKAGRFGCSAAWVPNTEYFKKFQACMEPQAVLDARKKQQNASPIRGPTKTKPQARFIHNPIHRPPAPQGGDDPVRISSIIQPKKK
RferWAMPs_47					wings-male-field_contig_24016	2.58625		AEGQDSTRKCLDCMCYASTKCDEKIGCHNAGPESYFCGPYQITHAYWIDAGKPGNVDHFEKCLKDKHCSETAVIQYMNKYGTDCDNDGKVTCDDYARMHKAGRFGCSAEWVDNSDYWKSFKECMQGGVGK
RferWAMPs_48					wings-male-field_contig_247	2812.56		YQAGQYVPKSFYIIDQFGRKSDLVYVRNRRDIMEPLLRIRRAGGYASASSHASASASASSGSGGGNGQYYGGDYVPNVAQGLSQIHGQVQDLLNNIASGVGAPQAFAGASSS
RferWAMPs_49					wings-male-field_contig_310	4805.46		HASASASASSGSGGGNGQYYGGAPQAFAGASSSSNAGVGGYGPASGQSYGGLGSGHDAGYNGPILFSRFGEAEGSGIHVSGQAQGPNAAFSSSSSSVDSDGKIKYSVQSGKY
RferWAMPs_50					wings-male-field_contig_522	1787.25		VASGVGAPQAFAGASSSSNAGVGGYGPASGQSYGGLGSGHDAGYNGPILFSRFGEAEGSGIHVSGQAQGPNAAFSSSSSSVDSDGKIKYSVQSGKY
RferWAMPs_51					wings-male-lab_contig_13576		0.752303	APESVCDDMKPKHPVDPQTIRFPYKIALSKNEVAPGEDIEITISGRSYLGVFLQFRNSENQAIGSFQISPDDKYFKTVKCHENKLGAATHKNKEDKKDKVIVWKAPDTAGKYTLYATVAENGGVFWVAKPSGTINVA
RferWAMPs_52	RferHAMPs_55, RferSAMPs_4, RferAAMPs_46, RferGAMPs_35, RferLAMPs_67				wings-male-lab_contig_1696		171.422	KVFTKCGLTKELLNNGFERTYVGHWVCLVESESAKNTSKVTDKADRSKSLGLFQINSKEWCKFSTAGGKCSMKCEDLLDEDIRDDSVCAKKIQRALGFRAWDGWFRSCYRRNLSIPPC
RferWAMPs_53					wings-male-lab_contig_9480		1.6908	GVIHVVKHMMATAAAATTALTPLAIGLVGLIAAQAFIIAKIALVIAIIIAVRKFLDSQKKKPEHPTTPHTEWHSSGWETAEPSPDRRISEAHRLAYKGYRHLHH
RferWAMPs_54	RferAAMPs_43				wings-male-lab_contig_19057		3.29793	KPGWLKKQLKSVEKSVRRVRDRAQENLPLVAGYVGVAAQAGLVPG
RferWAMPs_55					wings-male-lab_contig_26271		0.431597	MGYVQKNLRGHGIEPEVFGGGLKYTHKPSESNLKIGADHARGFGTKLHADATYNIYHSKNADVGLTGQYSRVIDTPIGNLKPNWG
RferWAMPs_56	RferABAMPs_15, RferHAMPs_48, RferAAMPs_36, RferGAMPs_25, RferTAMPs_37	>wings-female-field_contig_4334, wings-female-lab_contig_7485	158.94	41.55	wings-male-lab_contig_10939		12.19	ATCDLLSFEAFGIKLNDSACAAHCLQLGRRGGHCNDEKVCVCRR
RferWAMPs_57	RferABAMPs_6, RferFAMPs_24, RferHAMPs_42, RferSAMPs_49, RferGAMPs_30, RferLAMPs_56	wings-female-field_contig_1642, wings-female-lab_contig_2519	139.32	141.31	wings-male-field_contig_4374	70.06		KVFTKCGLTKELLNNGFERTYVGHWVCLVESESAKNTSKVTEKADRSKSLGLFQINSKEWCKFSTAGGKCSMKCEDLLDEDIRDDSVCAKKIQRALGFRAWDGWFRSCYRRNLSIPPC
RferWAMPs_58	RferABAMPs_2, RferFAMPs_1, RferHAMPs_53, RferSAMPs_51, RferGAMPs_28, RferLAMPs_51, RferTAMPs_33				wings-male-field_contig_1465, wings-male-field_contig_1466	319.48		KVYSPCEFAQAMKNQGVNDDLGTWTCIASHESNFNTQAINYDTGDYGILQISHLYWCSDSDTPGKECGITCQSLLGDDITEDIICAKKVFSETVAISGNGFTAWTTYSSCGGDQSSWIKECNL
RferWAMPs_59	RferABAMPs_18, RferFAMPs_4, RferHAMPs_40, RferSAMPs_42, RferAAMPs_53, RferGAMPs_24, RferLAMPs_55, RferTAMPs_17	wings-female-field_contig_1752, wings-female-lab_contig_1513	73.26	144.71	wings-male-lab_contig_1503		120.89	RVVFNQDENSILKLPNLDRQCMRCLCHVATECDLTKGCDKGYCGPYKISKLYWKDAKEVTLPDDDKERAGAYEDCSISYQCAQKIVLNYIAKYGRDCNGDGVTDCDDYMMINFNGGYQCHPPLNRSDAGRSWLARYKACNPKLR
RferWAMPs_60	RferABAMPs_11, RferFAMPs_19, RferHAMPs_10, RferSAMPs_47, RferAAMPs_52, RferGAMPs_22, RferLAMPs_50, RferTAMPs_27	wings-female-field_contig_11044, wings-female-field_contig_19485, wings-female-field_contig_19488, wings-female-lab_contig_2862, wings-female-lab_contig_15555, wings-female-lab_contig_24174, wings-female-lab_contig_36212	28.18	5.78	wings-male-lab_contig_25516, wings-male-lab_contig_12331		1.44	KPGWLKKQLKSVEKGVRRVRDRAQENLPLVAGYVGVAAQAGLVPGK
RferWAMPs_61	RferABAMPs_9, RferHAMPs_35, RferSAMPs_46, RferGAMPs_27, RferLAMPs_53, RferTAMPs_26	wings-female-field_contig_11045, wings-female-lab_contig_2868	30.22	21.07				KPGWLKKQLKSVEKSVRRVRDRAQENLPLVAGYVGVAAQAGLVPGK
RferWAMPs_62		>wings-female-field_contig_12436	4.56					GFGCPYNRYQCDSHCKGLGRRGGYCAGKYRTTCTCIMK
RferWAMPs_63		>wings-female-field_contig_8199	4.24					AFVCPMNQALCNTHCRQIGRKGGNCGGFLRGKCNCY
RferWAMPs_64		>wings-female-field_contig_37243	1.44					GFGCPFNRYECNNHCRSIKRQGGYCAGSLRTTCT
RferWAMPs_65	RferHAMPs_56, RferAAMPs_37, RferGAMPs_15	>wings-female-field_contig_31114	1.26					SACFLDYNIKGFNLGSSLCSLECRMLKRNGGQCGLNNMCICNN
RferWAMPs_66	RferFAMPs_18, RferLAMPs_65	wings-female-field_contig_7237	8.75					QPYPIEDEENAYRQDSIVEDEEGQQYHLIPLSRSKRSEPAKKNTQAQTDWQIRKPGILTVSHKGTILDNKNHQLGGMGYVQKNLRGHGIEPEVLGGGLKYTHIPSNSNLKIGADHARGLGTNLKASGTYNIYHSKNADLGLTGQYNRVINTPYGNLKPNWGVYLGGQYRF
RferWAMPs_67	RferHAMPs_60, RferSAMPs_34, RferAAMPs_39, RferLAMPs_51	wings-female-field_contig_19825	2					QTSWQIKNPGIATISHTGTILNNPNHYVSGTGYLSKNLRGGGFAPETYGGNVGYIHKPTGSNLGVGADHTRGSGTNVHASGTYNFLKTKNGALGLTGEYGRNLGGPGGKPNWGVFLGGKWNF
RferWAMPs_68		wings-female-lab_contig_7619		2.38				SEPEKKNTQPQTDWKVESPGILTVSHKGTILDNNKHQLDGMGYVQKNLRGHGIEPEVFGGGLKYTHKPSESNLKIGADHARGFGTKLHADATYNIYHSKNADVGLTGQYSRVIDTPIGNLKPNWGVFLG
RferWAMPs_69	RferHAMPs_62	wings-female-lab_contig_26679		1.12				ETTVQLKSPGIGTLSQKGTIVDNRSHQLNGMGFVTKDFTRKGLAPDAFGGSLGYVNKPTGSNLGIGADSIRGYGTDLSANGRVNLFQLPNGNFGISGHYGRHFGHRLPTRPSDWGVYAGTDFWF
RferWAMPs_70		wings-female-lab_contig_36620		1.21				HYVSGTGYLSKNLRGGGFAPETYGGNVGYIHKPTGSNLGVGADHTRGSGTNVHASGTYNFLKTKNGALGLTGEYGRNLGGPGGKPNWGVFLG
RferWAMPs_71	RferABAMPs_3, RferFAMPs_21, RferHAMPs_22, RferSAMPs_33, RferGAMPs_23	wings-female-lab_contig_1472		64.06				KVYGKCEFAKTMKYNGIKSIADLGTWTCIAFHESRFDTNAINHVTGDYGILQISHYFWCSDSNVPGKGCHITCQSLLNDDITSDIVCAKKIFNETKNGPKKNGFAAWTTYSKYCTGDQRSWVSGCGL
RferWAMPs_72	RferAAMPs_29, RferLAMPs_15				wings-male-field_contig_510	143.77		ATCDLLSFEVKGFKLNDSACAAHCLTLGKKGGHCNSSKVCV
RferWAMPs_73					wings-male-field_contig_7088	1.07685		SEPAKKNTQAQTDWQIRKPGILTVSHKGTILDNKNHQLGGMGYVQKNLRGHGIEPEVLGGGLKYTHIPSNSNLKIGADHARGLGTNLKASGTYNIYHSKNADLGLTGQYSRVIDTPYGNLKPNWGVYLGGQYRF
RferWAMPs_74	RferABAMPs_28				wings-male-field_contig_20314	1.92324		VVATIFGNAEAKPGWLKKQLKSVEKGVRRVRDRAQENLPLVAGYVGVAAQAGLVPGK
RferWAMPs_75	RferHAMPs_61, RferSAMPs_48, RferTAMPs_38				wings-male-field_contig_27912	3.88		MGFVTKDFTRKGLTPDALGGNLRYVNKPSGSNLGIGADSIRGYGTDLSASGRLNLLQLPNGNFGVSGHYGRHFGHRPPPRHNNEWGVFAGTDFWF
RferWAMPs_76					wings-male-field_contig_66251	0.57		VSGTGYLSKNLRGGGFAPETYGGNVGYIHKPTGSNLGVGADHTRGSGTNVHASGTYNFLKTKNGALGLTGEYGRNLGGPGGKPNWGVFLG
RferWAMPs_77	RferSAMPs_5				wings-male-field_contig_9390	12.99		VCAKKIFNETKNGPKKNGFAAWTTYSKYCTGDQRSWVSGCGL
RferWAMPs_78					wings-male-field_contig_20348	1.59		GITCQSLLGDDISRDVACAKKVYGETQRISGNGFTAWTTYNSCKGDQSWWIRNCNV
RferWAMPs_79					wings-male-field_contig_46464	0.33		MCEVDSGCVSVGCSTDVHGRVGCGYFNLNILQFRNCHHPGKVTGEDESVAWIRCAEDFACSSECIRRIASRFRTKCFGKSDCETMARLHDGGANGCRTSKTAYYW
RferWAMPs_80					wings-male-field_contig_53243	0.99		MVDIASACQAYGWNKQCCECIVRKESSGNANAMNYNSNGSFDVGLFQINQIHWRSCNGGAAPCNLQANIKCAIAVYKGRGSFRPWSTCGACGCC
RferWAMPs_81					wings-male-field_contig_37004	1.41		IWGQDCDGDKQVTCQDYARIHKGGRDGCTGEWIVKSEYWKQFEDCLYSYGGLDARSKLNTTGKATKKREVVVNNEKLFEPEQDDDEEILVSENSVPAYSFAGFGRPDYSSWGFMPLRLFRGMF
RferWAMPs_82					wings-female-field_contig_10893	19.08		CKVKCSDLLSDNIAKSIACAKIVKKQQGFKAWVAWNNHCKGRDLSSYSKGC
RferWAMPs_83	RferHAMPs_30, RferSAMPs_29, RferGAMPs_21, RferTAMPs_23				wings-male-lab_contig_13060		5.83	ATCQLGKFRIFGMKYNDSLCAAHCLVIGKKGGYCNRRNTCICRK
RferWAMPs_84					wings-male-lab_contig_9143		9478.89	AGGYASASSHASASASASSGSGGGNGQYYGGDYVPNVAQGLSQIHGQVQDLLNNIASGVGAPQAFAGASSSSNAGVGG
RferWAMPs_85					wings-male-lab_contig_130		20.2723	KVYGKCEFAKTMKYNGIKSIADLGTWTCIAFHESRFDTNAINHVTGDYGILQISHYFWCSDSNVPGKGCHITCQSLLNDDITSDIVCAKKIFNETKNGPKKNGFAAWTTYSKYCTGD
RferWAMPs_86					wings-male-lab_contig_11217		0.84621	SEPAKKNTQAQTDWQIRKPGILTVSHKGTILDNKNHQLGGMGYVQKNLRGHGIEPEVLGGGLKYTHIPSNSNLKIGADHARGLGTNLKASGTYNIYHSKNADLGLTGQYNRVINTPYGNLKPNWGVYLGGQYRF
RferWAMPs_87		>wings-female-field_contig_17448, wings-female-lab_contig_8257	3.61	5.21				ATCQLGKFRIFGVKYNDSLCAAHCLVIGKKGGYCNRRN
RferWAMPs_88	RferHAMPs_37, RferAAMPs_3	wings-female-lab_contig_2674		21.69	wings-male-lab_contig_13698		5.79	MGFVTKDFTRKGLTPDALGGNLRYVNKPSGSNLGIGADSKRGYGTDLSASGRLNLLQLPNGNFGVSGHYGRHFGHRPPPRHNNEWGVFAGTDFWF
