# Supplementary material for: Identification of Multifunctional Putative Bioactive Peptides in the Insect Model Red Palm Weevil (Rhynchophorus ferrugineus)
Source: Biomolecules. 2024 Oct 19;14(10):1332. doi: 10.3390/biom14101332 (PMC11506011; doi:10.3390/biom14101332)
Supplement: Supplementary file 1 [file biomolecules-14-01332-s001.zip › biomolecules-3172528_Supplementary File S4.xlsx]

## Sheet: RPW
						CAMPR3				iACP			ANTIFP		AVPpred				APD3
Seq. Name	Contig	LAB/FIELD (L/F)	MALE/FEMALE (M/F)	Seq. Description	Mature amino acid Seq.	SVM	RFC	ANN	DAC	TYPE	Anticancer	Non-anticancer	SCORE	PREDICTION	Sequence Allıgment Model	Composıtıon Model	Physıcochemıcal Model	AVP	Lenght	Molecular Weight	Total hydrophobic Ratio(%)	Total net charge	pI	Boman Index(kcal/mol)
RferLAMPs_7	legs_contig_6570	F	F	C-type lysozyme	PGKGCHITCQSLLNDDITSDIVCAKKIFNETKNGPKKNGFAAWTTYSKYCTGDQRSWVSGCGL	0.883	0.6225	AMP	0.876	Anticancer	0.935218	0.064782	-0.0617701	Non-Antifungal	Non-AVP	0.3091	0.6408	1 out of 4	63	6859.15	0.33	3,25	8.74	1.56
RferABAMPs_17	abdomen_contig_2669	L	F	C-type lysozyme	KVYNKCAFAKQLKAHGISSRAQIATWTCIASHESGFNTKAINKVTGDYGILQISHLYWCSNTNKKGKGCNITCASLLTDNISEDIKCAKHIYSETAKLSKKSGFTAWVTYKKYCTGNQSKWISGCRL	1	0.9245	AMP	1	Anticancer	0.99783	0.00217	-0.0972372	Non-Antifungal	Non-AVP	0.4178	0.6408	1 out of 4	127	14081	0.37	14	9.53	1.42
RferABAMPs_16	abdomen_contig_2430	L	F	C-type lysozyme	KVYNKCAFAKQLKAHGISSRAQIATWTCIASHESGFNTKAINKVTGDYGILQISHLYWCSNTNKKGKGCNITCASLLTDNISEDIKCAKHIYSETAKLSKKSGFTAWVTYKKYCTGNQSKWISECRL	1	0.913	AMP	1	Anticancer	0.998529	0.001471	-0.175614	Non-Antifungal	Non-AVP	0.4342	0.6408	1 out of 4	127	14153	0.37	13	9.45	1.48
RferGAMPs_8	gut_contig_40919	F	F	hypothetical antimicrobial peptide	SAPAKKNTQAQTDWQIRKPGILTVSHKGTILDNKNHQLGGMGYVQKNLRGHGIEPEVLGGGLKYTHIPSNSNLKIGADHARGLGTNLKASGTYNIYHSKNADLGLTGQYNRVINTPYGNLK	1	0.889	AMP	0.911	Anticancer	0.819763	0.180237	0.00973572	Non-Antifungal	Non-AVP	0.1768	0.6408	1 out of 4	121	13073.7	0.27	10.5	9.95	1.7
RferLAMPs_16	legs_contig_1172	L	F	hypothetical antimicrobial peptide	SEPAKKNTQAQTDWQIRKPGILTVSHKGTILDNKNHQLGGMGYVQKNLRGHGIEPEVLGGGLKYTHIPSNSNLKIGADHARGLGTNLKASGTYNIYHSKNADLGLTGQYNRVINTPYGNLKPNWGVYLGGQYRF	1	0.8965	AMP	1	Anticancer	0.523841	0.476159	-0.327901	Non-Antifungal	Non-AVP	0.5582	0.6411	2 out of 4	134	14671.4	0.27	10.5	9.87	1.68
RferHAMPs_7	head_contig_7109	F	F	hypothetical antimicrobial peptide	SEPAKKNTQAQTDWQIRKPGILTVSHKGTILDNKNHQLGGMGYVQKNLRGHGIEPEVLGGGLKYTHIPSNSNLKIGADHARGLGTNLKASGTYNIYHSKNADLGLTGQYNRVINTPYGNLKPNWG	1	0.915	AMP	1	Anticancer	0.712442	0.287558	-0.212695	Non-Antifungal	Non-AVP	0.1534	0.6408	1 out of 4	125	13587.1	0.26	9.5	9.84	1.74
RferAAMPs_27	antennae_contig_25540	L	M	defensin, isoforms B and C	ATCQLGKFRIFGMKYNDSLCAAHCLVIGKKGGYCNRRNTCIC	0.967	0.983	AMP	0.982	Anticancer	0.578251	0.421749	0.285468	Non-Antifungal	Non-AVP	0.4886	0.6401	1 out of 4	42	4658.83	0.45	9.3	9.28	1.3
RferFAMPs_12	fat-body_contig_15296	L	M	Defensin-like Protein	ATCQLGKFRIFGVKYNDSLCAAHCLVIGKKGGYCNRRNTCICRK	0.981	0.998	AMP	0.966	Anticancer	0.539454	0.460546	0.524627	Antifungal	Non-AVP	0.5762	0.6416	2 out of 4	44	4910.85	0.43	8.25	9.64	1.67
RferFAMPs_26	fat-body_contig_8241	F	M	defensin, isoforms B and C	ATCQLGKFRIFGMKYNDSLCAAHCLVIGKKGGYCNRRNT	0.961	0.9855	AMP	0.993	Anticancer	0.508866	0.491134	0.312946	Non-Antifungal	Non-AVP	0.4726	0.6404	1 out of 4	44	4339.36	0.43	8.25	9.64	1.71
RferTAMPs_23	thorax_contig_8834	F	F	defensin, isoforms B and C	ATCQLGKFRIFGMKYNDSLCAAHCLVIGKKGGYCNRRNTCICRK	0.961	0.9855	AMP	0.993	Anticancer	0.77607	0.22393	0.495	Non-Antifungal	Non-AVP	0.4726	0.6404	1 out of 4	44	4942.94	0.43	8.25	9.64	1.71
RferHAMPs_59	head_contig_18056	L	M	hypothetical antimicrobial peptide	QTSWQIKNPGIATISHTGTILNNPNHYVSGTGYLSKNLRGGGFAPETYGGNVGYIHKPTGSNLGVGADHTRGSGTNVHASGTYNFLKTKNGALGLTGEYGRNLGGPGGKPNWGVFLGGKWNF	1	0.722	AMP	1	Anticancer	0.893315	0.106685	0.115568	Non-Antifungal	Non-AVP	0.1946	0.6408	1 out of 4	122	12690.8	0.25	8.25	9.93	1.14
RferWAMPs_24	wings_contig_11242	F	F	hypothetical antimicrobial peptide	RPSWLKKRLKSLEKAVRRVRDRARENLPLVSDYVGVAAQAGLIKGG	0.639	0.78	AMP	0.91	Anticancer	0.758	0.242	-0.203223	Non-Antifungal	Non-AVP	0.4805	0.6426	1 out of 4	46	5159.32	0.39	8	14.19	2.52
RferHAMPs_49	head_contig_8773	F	M	hypothetical antimicrobial peptide	PAPEQLNWQPPEQKSEAQLYGEGGFHHRDGVGVVGFVNPNGSGGQVKYGHESGFGQSYGADVRVPIYTNKNRYGESTVNLGAGADYYRGVGGSGFGDKRVGLNFNYRF	1	0.919	AMP	1	Non-Anticancer	0.113232	0.886768	-0.0784157	Non-Antifungal	Non-AVP	0.1482	0.6408	1 out of 4	108	11646.2	0.25	7.38	0.75	1.84
RferAAMPs_12	antennae_contig_54400	F	F	defensin, isoforms B and C	ATCQLGKFRIFGMKYNDSLCAAHCLVIGKKGGYCNRRNTCICR	0.956	0.985	AMP	0.989	Anticancer	0.598756	0.401244	0.533777	Antifungal	Non-AVP	0.4824	0.6393	1 out of 4	43	4815.02	0.44	7.25	9.5	1.62
RferLAMPs_44	legs_contig_17294	L	M	putative lysozyme-like protein isoform X1	YQAGPYVPKSFYIIGQVGRKSGLGYVRNRRDIMEPLLRIRRAGGYASASSHASASASASSGSGGGNGQYYGGAGAPQAFAGASSSSNA	0.982	0.794	AMP	0.999	Non-Anticancer	0.396035	0.603965	-0.128868	Non-Antifungal	Non-AVP	0.2845	0.6408	1 out of 4	88	8864.14	0.31	7.25	4.74	1.52
RferSAMPs_22	snout_contig_18125	L	M	hypothetical antimicrobial peptide	HQLSGMGFVTKDFTRKGLTPDALGGNLRYVNKPSGSNLGIGADSKRGYGTDLSASGRLNLLQLPNGNFGVSGHYGRHFGHRPPPRHNNE	0.564	0.93	AMP	0.869	Non-Anticancer	0.120263	0.879737	-0.0499867	Non-Antifungal	Non-AVP	0.2173	0.6408	1 out of 4	89	9542.6	0.25	7.25	10.35	2.12
RferWAMPs_53	wings_contig_9480	L	M	putative lysozyme-like protein	GVIHVVKHMMATAAAATTALTPLAIGLVGLIAAQAFIIAKIALVIAIIIAVRKFLDSQKKKPEHPTTPHTEWHSSGWETAEPSPDRRISEAHRLAYKGYRHLHH	0.999	0.917	AMP	0.998	Non-Anticancer	0.084	0.916	-0.339774	Non-Antifungal	Non-AVP	0.4662	0.6408	1 out of 4	104	11383.9	0.46	7.25	17.87	0.83
RferAAMPs_2	antennae_contig_18354	L	F	hypothetical antimicrobial peptide	QTSWQIKNPGIATISHTGTILNNPNHYVSGTGYLSKNLRGGGFAPETYGGNVGYIHKPTGSNLGVGADHTRGSGTNVHASGTYNFLKTKNGALGLTGEYGRNLGGPGGKPNWGVFL	1	0.694	AMP	1	Non-Anticancer	0.372066	0.627934	-0.13981	Non-Antifungal	Non-AVP	0.093	0.6408	1 out of 4	116	12000.3	0.25	7.25	9.85	1.16
RferSAMPs_8	snout_contig_1435	F	M	hypothetical antimicrobial peptide	QTSWQIKNPGIATISHTGTILNNPNHYISGTGYLSKNLRGGGFAPETYGGNVGYIHKPTGSNLGVGADHTRGSGTNVHASGTYNFLKTKNGALGLTGEYGRNLGGPGGKPNWGVFLG	1	0.701	AMP	1	Anticancer	0.888329	0.111671	-0.186368	Non-Antifungal	Non-AVP	0.1852	0.6408	1 out of 4	117	12072.1	0.25	7.25	9.85	1.13
RferGAMPs_7	gut_contig_34289	F	F	hypothetical antimicrobial peptide	QTSWQIKNPGIATISHTGTILNNPNHYVSGTGYLSKNLRGGGFAPETYGGNVGYIHKPTGSNLGVGADHTRGSGTNVHASGTYNFLKTKNGALGLTGEYGRNLGGPGGKPNWGVFLG	1	0.697	AMP	1	Non-Anticancer	0.405137	0.594863	-0.37844	Non-Antifungal	Non-AVP	0.0984	0.6408	1 out of 4	117	12057.3	0.25	7.25	9.85	1.14
RferSAMPs_9	snout_contig_1436	F	M	hypothetical antimicrobial peptide	QTSWQIKNPGIATISHTGTILNNPNHYVSGTGYLSKNLRGGGFAPETYGGNVGYIHKPTGSNLGVGADHTRGSGTNVHASGTYNFLKTKNGALGLTGEYGRNLGGPGGKPNWGVFLGG	1	0.698	AMP	1	Anticancer	0.888454	0.111546	-0.160322	Non-Antifungal	Non-AVP	0.1946	0.6408	1 out of 4	118	12115.1	0.25	7.25	9.85	1.12
RferWAMPs_28	wings_contig_24175	L	F	hypothetical antimicrobial peptide	KPGWLKKQLKSVEKGVRRVR	0.751	0.842	AMP	0.853	Non-Anticancer	0,288	0,712	-0.366344	Non-Antifungal	Non-AVP	0.5339	0.4932	1 out of 4	20	2393.04	0.3	7	11.75	3.1
RferTAMPs_16	thorax_contig_12294	L	M	hypothetical antimicrobial peptide	KPGWLKKQLKSVEKGVRRVRDRA	0.714	0.854	AMP	0.93	Anticancer	0.922596	0.077404	0.00754398	Non-Antifungal	Non-AVP	0.4782	0.6369	1 out of 4	23	2735.4	0.3	7	11.59	3.64
RferWAMPs_29	wings_contig_26325	L	F	hypothetical antimicrobial peptide	KPSWLKKRLKAAENGVRRVRDRAQENLPVVAGYLGVAAQAGLLPGK	0.521	0.779	AMP	0.758	Anticancer	0,911	0,089	-0.490023	Non-Antifungal	Non-AVP	0.4742	0.6421	1 out of 4	46	4983.11	0.41	7	11.04	1.8
RferGAMPs_4	gut_contig_19714	F	F	cecropin A2	KPGWLKKQLKSVEKGVRRVRDRAQENLPLVAGYVGVAAQAGLVPGK	0.596	0.927	AMP	0.873	Non-Anticancer	0.41551	0.58449	-0.348488	Non-Antifungal	Non-AVP	0.4763	0.641	1 out of 4	46	4968.86	0.39	7	10,69	1 ,56
RferFAMPs_14	fat-body_contig_4257	L	M	hypothetical antimicrobial peptide	KPSWLKKRLKAAENGVRRVRDRAQENLPVVAGYVGVAAQAGLLPGK	0.539	0.7845	AMP	0.792	Non-Anticancer	0.246427	0.753573	-0.360206	Non-Antifungal	Non-AVP	0.4381	0.6415	1 out of 4	46	4969.08	0.41	7	11.04	1.82
RferTAMPs_26	thorax_contig_336	F	F	hypothetical antimicrobial peptide	KPGWLKKQLKSVEKSVRRVRDRAQENLPLVAGYVGVAAQAGLVPGK	0.542	0.9155	AMP	0.84	Non-Anticancer	0.372879	0.627	-0.34901	Non-Antifungal	Non-AVP	0.4926	0.6413	1 out of 4	46	4998.89	0.39	7	10.69	1.66
RferAAMPs_13	antennae_contig_17487	F	F	hypothetical antimicrobial peptide	GGLKYTHIPSNSNLKIGADHARGLGTNLKASGTYNIYHSKNADLGLTGQYNRVINTPYGNLKPNWGVYLGGQYRF	0.727	0.733	AMP	0.959	Anticancer	0.567977	0.432023	-0.578053	Non-Antifungal	Non-AVP	0.1711	0.6408	1 out of 4	75	8198.63	0.27	6.75	9.85	1.48
RferTAMPs_11	thorax_contig_23718	F	M	hypothetical antimicrobial peptide	GGGLKYTHIPSNSNLKIGADHARGLGTNLKASGTYNIYHSKNADLGLTGQYNRVINTPYGNLKPNWGVYLGGQYRF	0.812	0.7945	AMP	0.986	Anticancer	0.577511	0.422489	-0.464511	Non-Antifungal	Non-AVP	0.1773	0.6408	1 out of 4	76	8255.69	0.26	6.75	9.85	1.45
RferGAMPs_6	gut_contig_12195	F	F	hypothetical antimicrobial peptide	SEPEKKNTQPQTDWKVESPGILTVSHKGTILDNNKHQLDGMGYVQKNLRGHGIEPEVFGGGLKYTHKPSESNLKIGADHARGFGTKLHADATYNIYHSKNADVGLTGQYSRVIDTPIGNLKPNWGRKLNKL	1	0.937	AMP	1	Non-Anticancer	0.063056	0.936944	0.0420575	Non-Antifungal	Non-AVP	0.1445	0.6408	1 out of 4	131	14473	0.26	6.75	9.43	2 ,01
RferHAMPs_17	head_contig_7282	F	F	defensin, isoforms B and C	LLSFEAFGIKLNDSACAAHCLKLGRRGGHCNSRKVCICRK	0.934	0.9095	AMP	0.998	Anticancer	0.853979	0.146021	-0.152601	Non-Antifungal	Non-AVP	0.8491	0.6423	2 out of 4	40	4377.46	0.48	6.5	9.56	1.7
RferTAMPs_3	thorax_contig_11735	F	F	hypothetical antimicrobial peptide	QTSVQLKSPGIGTLSHKGIILDNRNHQLSGMGFVTKDFTRKGLTPDALGGNLGYVNKPSGSNLGIGADSIRGYGTDLSASGRLNLLQLPNGNFGVSGHYGRHFGHRPPPRHNNEWGVFAGTDFWF	1	0.9455	AMP	1	Non-Anticancer	0.245154	0.754846	-0.339981	Non-Antifungal	Non-AVP	0.1649	0.6408	1 out of 4	125	13402.7	0.3	6.5	9.99	1.56
RferWAMPs_5	wings_contig_17449	F	F	defensin A	ATCQLGKFRIFGMKYNDSLCAAHCLVIGKKGGYCNRRN	0.887	0.96	AMP	0.955	Anticancer	0.731	0.269	-0.014554	Non-Antifungal	Non-AVP	0.5022	0.6332	2 out of 4	38	4238.25	0.42	6.25	2.9	1.57
RferLAMPs_3	legs_contig_14899	F	F	Defensin-like Protein	ATCQLGKFRIFGVKYNDSLCAAHCLVIGKKGGYCNRRNT	0.918	0.993	AMP	0.983	Anticancer	0.676875	0.323125	0.0411688	Non-Antifungal	Non-AVP	0.4695	0.6356	1 out of 4	39	4307.3	0.41	6.25	9.63	1.55
RferAAMPs_14	antennae_contig_36996	F	M	hypothetical antimicrobial peptide	TISHTGTILNNPNHYISGTGYLSKNLRGGGFAPETYGGNVGYIHKPTGSNLGVGADHTRGSGTNVHASGTYNFLKTKNGALGLTGEYGRNLGGPGGKPNW	0.999	0.9055	AMP	0.999	Anticancer	0.898747	0.101253	-0.220721	Non-Antifungal	Non-AVP	0.206	0.6408	1 out of 4	100	10273.9	0.22	6.25	9.75	1.32
RferLAMPs_20	legs_contig_16152	L	F	hypothetical antimicrobial peptide	DNRNHQLSGMGFVTKDFTRKGLTPDALGGNLRYVNKPSGSNLGIGADSKRGYGTDLSASGRLNLLQLPNGNFGVSGHYGRHFGHRPPPRHNNEWGVFAGTDFWF	0.996	0.826	NAMP	1	Non-Anticancer	0.081449	0.918551	-0.464937	Non-Antifungal	Non-AVP	0.2061	0.6408	1 out of 4	104	11357.1	0.28	6.25	10.11	2.07
RferWAMPs_52	wings_contig_1696	L	M	lysozyme-like	KVFTKCGLTKELLNNGFERTYVGHWVCLVESESAKNTSKVTDKADRSKSLGLFQINSKEWCKFSTAGGKCSMKCEDLLDEDIRDDSVCAKKIQRALGFRAWDGWFRSCYRRNLSIPPC	1	0.875	AMP	1	Non-Anticancer	0.303	0.697	-0.0546671	Non-Antifungal	Non-AVP	0.5344	0.6408	2 out of 4	118	13454.1	0.38	6.25	26.4	2.2
RferTAMPs_18	thorax_contig_703	L	M	lysozyme-like	KVFTKCGLTKELLNNGFERTYVGHWVCLVESESAKNTSKVTEKADRSKSLGLFQINSKEWCKFSTAGGKCSMKCEDLLDEDIRDDSVCAKKIQRALGFRAWDGWFRSCYRRNLSIPPC	1	0.875	AMP	1	Non-Anticancer	0.244816	0.755184	-0.0546671	Non-Antifungal	Non-AVP	0.472	0.6408	1 out of 4	118	13468.1	0.38	6.25	8.95	2.18
RferLAMPs_40	legs_contig_33582	L	M	cecropin A2	KPGWLKKQLKSVEKGVRRVRDRAQENLPLVAGYVGVAAQAGL	0.592	0.7745	AMP	0.869	Anticancer	0.634644	0.365356	-0.391232	Non-Antifungal	Non-AVP	0.4755	0.6426	1 out of 4	42	4587.64	0.4	6	10.62	1.7
RferHAMPs_46	head_contig_12656	F	M	cecropin A2	KPGWLKKQLKSVEKGVRRVRDRAQENLPLVAGYVGVAAQAGLV	0.629	0.8325	AMP	0.882	Anticancer	0.693168	0.306832	-0.398473	Non-Antifungal	Non-AVP	0.4697	0.6421	1 out of 4	43	4686.78	0.42	6	10.62	1.57
RferGAMPs_5	gut_contig_36950	F	F	cecropin A2	GWLKKQLKSVEKAVRRVRDRAQENLPLVQGYVGVAAQAGLLPGR	0.771	0.945	AMP	0.948	Non-Anticancer	0.436421	0.563579	-0.571822	Non-Antifungal	Non-AVP	0.4687	0.644	1 out of 4	44	4856.7	0.41	6	11,00	1 ,85
RferWAMPs_8	wings_contig_3463	F	F	cecropin A2	GWLKKQLKSVEKAVRRVRDRAQENLPLVQGYVGVAAQAGLLPGR	0.771	0.946	AMP	0.948	Non-Anticancer	0.436	0.564	-0.571822	Non-Antifungal	Non-AVP	0.4639	0.644	1 out of 4	44	4856.96	0.41	6	12.22	1.85
RferWAMPs_54	wings_contig_19057	L	M	hypothetical antimicrobial peptide	KPGWLKKQLKSVEKSVRRVRDRAQENLPLVAGYVGVAAQAGLVPG	0.496	0.779	AMP	0.772	Non-Anticancer	0.482	0.518	-0.175009	Non-Antifungal	Non-AVP	0.4679	0.6415	1 out of 4	45	4870.98	0.4	6	13.03	1.57
RferLAMPs_17	legs_contig_4480	L	F	hypothetical antimicrobial peptide	EAKPGWLKKQLKSVEKGVRRVRDRAQENLPLVAGYVGVAAQAGLVPGK	0.547	0.793	AMP	0.832	Non-Anticancer	0.251224	0.748776	-0.328748	Non-Antifungal	Non-AVP	0.4589	0.6409	1 out of 4	48	5169.34	0.4	6	10.38	1.6
RferTAMPs_5	thorax_contig_19456	L	F	hypothetical antimicrobial peptide	TEAKPGWLKKQLKSVEKAVRRVRDRAQENLPLVQGYVGVAAQAGLLPGR	0.429	0.5625	AMP	0.508	Non-Anticancer	0.361487	0.638513	-0.497782	Non-Antifungal	Non-AVP	0.4753	0.6415	1 out of 4	49	5383.28	0.39	6	10.61	1.93
RferWAMPs_43	wings_contig_20315	F	M	hypothetical antimicrobial peptide	VATIFGSAEAKPGWLKKQLKSVEKSVRRVRDRAQENLPLVAGYVGVAAQAGLVPGK	0.521	0.704	AMP	0.61	Non-Anticancer	0.309	0.691	-0.900111	Non-Antifungal	Non-AVP	0.4812	0.6408	1 out of 4	56	5946.26	0.43	6	10.37	1.26
RferAAMPs_1	antennae_contig_13155	L	F	hypothetical antimicrobial peptide	GGLKYTHIPSNSNLKIGADHARGLGTNLKASGTYNIYHSKNADLGLTGQYNRVINTPYGNLKPNWGVYLGGH	0.612	0.7685	AMP	0.939	Anticancer	0.750307	0.249693	-0.447247	Non-Antifungal	Non-AVP	0.1843	0.6408	1 out of 4	72	7741.09	0.26	6	9.76	1.36
RferLAMPs_30	legs_contig_56079	F	M	hypothetical antimicrobial peptide	ETTVQLKSPGIGTLSQKGTIVDNRSHQLNGMGFVTKDFTRKGFAPDAFGGSLGYVNKPTGSNLGIGADSIRGYGTDLSANGRVNLFQLPNGNFGISGHYGRHFGHRLPTRPSDWGVYAG	1	0.898	AMP	1	Non-Anticancer	0.297491	0.702509	0.251139	Non-Antifungal	Non-AVP	0.1174	0.6408	1 out of 4	119	12612	0.29	6	9.89	1.6
RferSAMPs_37	snout_contig_35068	F	F	hypothetical antimicrobial peptide	ETTVQLKSPGIGTLSQKGTIVDNRSHQLNGMGFVTKDFTRKGLAPDAFGGSLGYVNKPTRSNLGIGADSIRGYGTDLSASGRVNLFQLPNGNFGISGHYGRHFGHRLPTRPSDWGVYAGTDFWF	1	0.877	AMP	0.98	Non-Anticancer	0.165729	0.834271	-0.347002	Non-Antifungal	Non-AVP	0.133	0.6408	1 out of 4	124	13346.9	0.3	6	9.89	1.65
RferGAMPs_10	gut_contig_26997	F	F	C-type lysozyme	KVYNKCAFAKQLKAHGISSRAQIATWTCIASHESGFNTKAINKVTGDYGILQISHLYWCSNT	0.891	0.859	AMP	0.669	Anticancer	0.99841	0.00159	-0.184958	Non-Antifungal	Non-AVP	0.4185	0.6408	1 out of 4	62	6876.23	0.4	5.75	9,41	1 ,15
RferWAMPs_7	wings_contig_3598	F	F	defensin, isoforms B and C	ATCDLLSFEAFGIKLNDSACAAHCLKLGRRGGHCNSRKVCICRK	0.95	0.972	AMP	0.999	Anticancer	0.629	0.371	-0.415053	Non-Antifungal	Non-AVP	0.5664	0.6397	2 out of 4	44	4767.89	0.48	5.5	7.23	1.74
RferSAMPs_6	snout_contig_4937	F	M	defensin, isoforms B and C	ATCDLLSFEAFGIKLNDSACAAHCLKLGRRGGHCNSRKVCICRR	0.937	0.9715	AMP	0.979	Non-Anticancer	0.030018	0.969982	-0.509885	Non-Antifungal	Non-AVP	0.4997	0.6408	1 out of 4	44	4795.67	0.48	5.5	9.18	1.95
RferABAMPs_4	abdomen_contig_21772	F	F	C-type lysozyme	DYGILQISHLYWCSNTNKKGKGCNITCASLLTDNISEDIKCAKHIYSETAKLSKKSGFTAWVTYKKYCTGNQ	0.997	0.8265	AMP	0.995	Anticancer	0.999117	0.000883	-0.376834	Non-Antifungal	Non-AVP	0.3869	0.6408	1 out of 4	72	8086.68	0.33	5.5	9.03	1.48
RferAAMPs_4	antennae_contig_304	L	F	putative lysozyme-like protein isoform X1	YQAGQYVPKSFYIIDQFGRKSDLVYVRNRRDIMEPLLRIRRAGGYASASSHASASASASSGSGGGNGQYYGGD	0.592	0.7655	AMP	0.569	Anticancer	0.659863	0.340137	-0.151043	Non-Antifungal	Non-AVP	0.199	0.6408	1 out of 4	72	7840.96	0.29	5.25	9.89	2.04
RferTAMPs_31	thorax_contig_1199	F	M	putative lysozyme-like protein isoform X1	YQAGQYVPKSFYIIDQFGRKSDLVYVRNRRDIMEPLLRIRRAGGYASASSHASASASASSGSGGGNGQYYGG	0.592	0.7655	AMP	0.569	Anticancer	0.659863	0.340137	-0.151043	Non-Antifungal	Non-AVP	0.199	0.6408	1 out of 4	72	7725.53	0.29	5.25	9.89	2.04
RferTAMPs_8	thorax_contig_875	L	F	putative lysozyme-like protein isoform X1	YQAGQYVPKSFYIIDQFGRKSDLVYVRNRRDIMEPLLRIRRAGGYASASSHASASASASSGSGGGGQYYGG	0.921	0.2025	AMP	0.917	Anticancer	0.559	0.440851	-0.32743	Non-Antifungal	Non-AVP	0.2025	0.6408	1 out of 4	76	8055.36	0.33	5.25	9.73	1.67
RferABAMPs_21	abdomen_contig_7702	L	F	putative lysozyme-like protein isoform X1	YQAGQYVPKSFYIIDQFGRKSDLVYVRNRRDIMEPLLRIRRAGGYASASSHASASASASSGSGGGNGQYYGGAPQAFA	0.92	0.8195	AMP	0.982	Non-Anticancer	0.35441	0.64559	-0.459567	Non-Antifungal	Non-AVP	0.2671	0.6408	1 out of 4	83	8755.15	0.35	5.25	9.73	1.58
RferGAMPs_13	gut_contig_631	F	F	putative lysozyme-like protein isoform X1	VALCYQAGQYVPKSFYIIDQFGRKSDLVYVRNRRDIMEPLLRIRRAGGYASASSHASASASASSGSGGGGQYYGGAGAPQAFAG	0.951	0.8355	AMP	0.983	Non-Anticancer	0.347026	0.652974	-0.645963	Non-Antifungal	Non-AVP	0.2816	0.6408	1 out of 4	84	8769.18	0.36	5.25	9.73	1 ,45
RferLAMPs_26	legs_contig_678	L	F	putative lysozyme-like protein isoform X1	YQAGQYVPKSFYIIDQFGRKSDLVYVRNRRDIMEPLLRIRRAGGYASASSHASASASASSGSGGGNGQYYGGAPQAFAGASSSSNAG	0.902	0.7775	AMP	0.997	Non-Anticancer	0.458409	0.541591	-0.0785797	Non-Antifungal	Non-AVP	0.2594	0.6408	1 out of 4	87	9030.26	0.31	5.25	9.9	1.82
RferHAMPs_26	head_contig_1779	L	F	putative lysozyme-like protein isoform X1	YQAGQYVPKSFYIIDQFGRKSDLVYVRNRRDIMEPLLRIRRAGGYASASSHASASASASSGSGGGNGQYYGGAPQAFAGASSSSNAGVG	0.959	0.792	AMP	0.999	Non-Anticancer	0.478396	0.521604	-0.505674	Non-Antifungal	Non-AVP	0.2491	0.6408	1 out of 4	89	9186.46	0.31	5.25	9.89	1.73
RferAAMPs_10	antennae_contig_4063	F	F	putative lysozyme-like protein isoform X1	YQAGQYVPKSFYIIDQFGRKSDLVYVRNRRDIMEPLLRIRRAGGYASASSHASASASASSGSGGGGQYYGGAGAPQAFAGASSSS	0.992	0.823	AMP	0.999	Non-Anticancer	0.313565	0.686435	-0.587442	Non-Antifungal	Non-AVP	0.2617	0.6408	1 out of 4	90	9245.64	0.34	5.25	9.73	1.47
RferTAMPs_21	thorax_contig_5237	L	M	putative lysozyme-like protein isoform X1	YQAGQYVPKSFYIIDQFGRKSDLVYVRNRRDIMEPLLRIRRAGGYASASSHASASASASSGSGGGGQYYGGAGAPQAFAGASSSSNA	0.994	0.8275	AMP	0.999	Non-Anticancer	0.332376	0.667624	-0.134488	Non-Antifungal	Non-AVP	0.2821	0.6408	1 out of 4	92	9430.83	0.35	5.25	9.73	1.49
RferLAMPs_27	legs_contig_679	L	F	putative lysozyme-like protein isoform X1	YQAGQYVPKSFYIIDQFGRKSDLVYVRNRRDIMEPLLRIRRAGGYASASSHASASASASSGSGGGGQYYGGAGAPQAFAGASSSSNAGVGGYG	0.998	0.802	AMP	1	Non-Anticancer	0.46914	0.53086	-0.429081	Non-Antifungal	Non-AVP	0.2621	0.6408	1 out of 4	93	9477.79	0.31	5.25	9.82	1.53
RferTAMPs_22	thorax_contig_5238	L	M	putative lysozyme-like protein isoform X1	YQAGQYVPKSFYIIDQFGRKSDLVYVRNRRDIMEPLLRIRRAGGYASASSHASASASASSGSGGGNGQYYGGAGAPQAFAGASSSSNAG	0.997	0.7915	AMP	1	Non-Anticancer	0.351048	0.648952	0.0257789	Non-Antifungal	Non-AVP	0.2834	0.6408	1 out of 4	94	9602	0.34	5.25	9.73	1.52
RferGAMPs_17	gut_contig_26424	F	M	hypothetical antimicrobial peptide	QTSWQIKNPGIATISHTGTILNNPNHYISGTGYLSKNLRGGGFAPETYGGNVGYIHKPTGSNLGVGADHTRGSGTNVHASGTYNFLKTKNGALGLTGEYG	0.998	0.635	NAMP	1	Anticancer	0.934883	0.065117	-0.0809011	Non-Antifungal	Non-AVP	0.4449	0.634	1 out of 4	100	10364	0.24	5.25	9.57	1 ,23
RferGAMPs_19	gut_contig_1217	F	M	putative lysozyme-like protein isoform X1	YQAGQYVPKSFYIIDQFGRKSDLVYVRNRRDIMEPLLRIRRAGGYASASSHASASASASSGSGGGGQYYGGAGAPQAFAGASSSSNAGVGGYGPASGQSY	1	0.786	AMP	1	Anticancer	0.596293	0.403707	-0.344423	Non-Antifungal	Non-AVP	0.265	0.6408	1 out of 4	100	10168.5	0.3	5.25	9,75	1 ,52
RferAAMPs_11	antennae_contig_5028	F	F	putative lysozyme-like protein isoform X1	YQAGQYVPKSFYIIDQFGRKSDLVYVRNRRDIMEPLLRIRRAGGYASASSHASASASASSGSGGGNGQYYGGAPQAFAGASSSSNAGVGGYGPASGQSYGG	1	0.775	AMP	1	Anticancer	0.653263	0.346737	-0.370318	Non-Antifungal	Non-AVP	0.2571	0.6408	1 out of 4	101	10268.6	0.29	5.25	9.75	1.58
RferSAMPs_38	snout_contig_872	F	F	putative lysozyme-like protein isoform X1	YQAGQYVPKSFYIIDQFGRKSDLVYVRNRRDIMEPLLRIRRAGGYASASSHASASASASSGSGGGGQYYGGAGAPQAFAGASSSSNAGVGGYGPASGQSYG	1	0.767	AMP	1	Anticancer	0.533338	0.466662	-0.174304	Non-Antifungal	Non-AVP	0.276	0.6408	1 out of 4	106	10185.9	0.32	5.25	9.61	1.31
RferHAMPs_25	head_contig_1777	L	F	putative lysozyme-like protein isoform X1	YQAGQYVPKSFYIIDQFGRKSDLVYVRNRRDIMEPLLRIRRAGGYASASSHASASASASSGSGGGGQYYGGAPQAFAGASSSSNAGVGGYGPASGQSYGGL	1	0.7765	AMP	1	Anticancer	0.639649	0.360351	-0.21923	Non-Antifungal	Non-AVP	0.2656	0.6408	1 out of 4	106	10711.3	0.32	5.25	9.61	1.28
RferSAMPs_5	snout_contig_17238	L	F	C-type lysozyme	VCAKKIFNETKNGPKKNGFAAWTTYSKYCTGDQRSWVSGCGL	0.859	0.823	AMP	0.869	Anticancer	0.984639	0.015361	0.154066	Non-Antifungal	Non-AVP	0.3641	0.6377	1 out of 4	42	4646.53	0.33	5	9.46	1.6
RferAAMPs_15	antennae_contig_44920	F	M	cecropin A2	KPGWLKKQLKSVEKGVRRVRDRAQENLPLVAGYVGVAAQAGLVP	0.542	0.7975	AMP	0.75	Anticancer	0.5	0.5	-0.539539	Non-Antifungal	Non-AVP	0.4483	0.6415	1 out of 4	43	4783.9	0.42	5	10.54	1.44
RferHAMPs_61	head_contig_20645	L	M	hypothetical antimicrobial peptide	ETTVQLKSPGIGTLSQKGTIVDNRSHQLNGMGFVTKDFTRKGLAPDAFGGSLGYVNKPTGSNLGIGADSIRGYGTDLSANGRVNLFQLPNGNFGISGHYGRHFGHRLPTRPSDWGVYAGTDFWF	1	0.8785	AMP	1	Non-Anticancer	0.240011	0.759989	-0.490023	Non-Antifungal	Non-AVP	0.082	0.6408	1 out of 4	124	13275.5	0.3	5	9.69	1.54
RferSAMPs_12	snout_contig_10012	F	M	hypothetical antimicrobial peptide	ETTVQLKSPGIGTLSQKGTIVDNRSHQLNGMGFVTKDFTRKGLAPDAFGGSLGYVNKPTGSNLGIGADSIKGYGTDLSANGRVNLFQLPNGNFGISGHYGRHFGHRLPTRPSDWGVYAGTDFWF	1	0.8795	AMP	1	Non-Anticancer	0.218227	0.781773	-0.490023	Non-Antifungal	Non-AVP	0.086	0.6408	1 out of 4	124	13247.5	0.3	5	9.63	1.47
RferWAMPs_20	wings_contig_27298	F	F	C-type lysozyme	LKAHGISSRAQIATWTCIASHESGFNTKAINKVTGDYGILQISHLYWCSNTNKKGKGCNITCASLLTD	0.959	0.884	AMP	0.695	Anticancer	0.999	0.001	0.132472	Non-Antifungal	Non-AVP	0.3277	0.6408	1 out of 4	68	7342.79	0.38	4.75	9.08	1.18
RferHAMPs_12	head_contig_11479	F	F	hypothetical antimicrobial peptide	VSHKGTILDNNKHQLDGMGYVQKNLRGHGIEPEVFGGGLKYTHKPSESNLKIGADHARGFGTKLHADATYNIYHSKNADVGLTGQYSRVIDTPIGNLKPNWGVFLG	1	0.964	AMP	1	Non-Anticancer	0.218938	0.781062	-0.48962	Non-Antifungal	Non-AVP	0.1425	0.6408	1 out of 4	106	11541.6	0.29	4.75	9.23	1.57
RferLAMPs_46	legs_contig_9154	L	M	c-type lysozyme	KIYSRCEFAKAIKKYGITSNLGTWTCIASHESNFNTQAINHQTGDYGILQISHLYWCSNSNSPGKACGITCQSLLGDDISRDVACAKKVYGETQRISGNGFTAWTTYNSCKGDQSWWIRNCNV	1	0.8355	AMP	1	Anticancer	0.996041	0.003959	-0.414131	Non-Antifungal	Non-AVP	0.3569	0.6408	1 out of 4	123	13674	0.35	4.75	8.65	1.67
RferLAMPs_19	legs_contig_12933	L	F	hypothetical antimicrobial peptide	SEPEKKNTQPQTDWKVESPGILTVSHKGTILDNNKHQLDGMGYVQKNLRGHGIEPEVFGGGLKYTHKPSESNLKIGADHARGFGTKLHADATYNIYHSKNADVGLTGQYSRVIDTPIGNLKPNWGVFLGGQYRF	1	0.9475	AMP	1	Non-Anticancer	0.050183	0.949817	-0.0273088	Non-Antifungal	Non-AVP	0.1173	0.6408	1 out of 4	134	14788.3	0.27	4.75	9.13	1.82
RferLAMPs_42	legs_contig_1006	L	M	putative lysozyme-like protein isoform X1	YQAGQYVPKSFYIIDQFGRKSDLVYVRNRRDIMEPLLRIRRAGGYASASSHASASASASSGSGGGNGQYYGGDYVPNVAQGLSQIHGQV	0.953	0.756	NAMP	0.993	Anticancer	0.644172	0.355828	-0.293766	Non-Antifungal	Non-AVP	0.2143	0.6408	1 out of 4	89	9532.98	0.3	4.5	9.63	1.81
RferGAMPs_12	gut_contig_630	F	F	putative lysozyme-like protein isoform X1	YQAGQYVPKSFYIIDQFGRKSDLVYVRNRRDIMEPLLRIRRAGGYASASSHASASASASSGSGGGNGQYYGGDYVPNVAQGLSQIHGQVQDLLNNIARPVLSSV	0.999	0.738	AMP	0.999	Non-Anticancer	0.316924	0.683076	-0.404464	Non-Antifungal	Non-AVP	0.2665	0.6408	1 out of 4	104	11153.9	0.33	4.5	9,63	1 ,74
RferLAMPs_31	legs_contig_236	F	M	putative lysozyme-like protein isoform X1	YQAGQYVPKSFYIIDQFGRKSDLVYVRNRRDIMEPLLRIRRAGGYASASSHASASASASSGSGGGNGQYYGGAPQAFAGASSSSNAGVGGYGPASGQSYGGLGSGHDA	1	0.7505	AMP	1	Anticancer	0.610205	0.389795	-0.0401226	Non-Antifungal	Non-AVP	0.2652	0.6408	1 out of 4	108	10906.3	0.29	4.5	9.57	1.55
RferHAMPs_8	head_contig_7710	F	F	hypothetical antimicrobial peptide	TVSHKGTISNNENHRLEGMGYAQKNLRGHGIEPEVFGGGLKYTHIPSESNLKIGADHAPGFGTNLKASGTYNMYHSKNADVGLTGQYSRVIDTPYGNLKPNWGVFLGGQYRF	1	0.9445	AMP	1	Anticancer	0.505392	0.494608	-0.05418	Non-Antifungal	Non-AVP	0.1499	0.6408	1 out of 4	112	12211.2	0.27	4.5	9.22	1.63
RferWAMPs_15	wings_contig_282	F	F	putative lysozyme-like protein isoform X1	YQAGQYVPKSFYIIDQFGRKSDLVYVRNRRDIMEPLLRIRRAGGYASASSHASASASASSGSGGGGQYYGGAPQAFAGASSSSNAGVGGYGPASGQSYGGLGSGHDAGYNGPI	1	0.769	AMP	1	Anticancer	0.714	0.286	-0.592487	Non-Antifungal	Non-AVP	0.2567	0.6408	1 out of 4	113	11393.9	0.28	4.5	10.51	1.43
RferABAMPs_22	abdomen_contig_18023	L	F	defensin A	ATCQLGKFRIFGVKYNDSLCAAHCLVIGKKG	0.946	0.9965	AMP	0.992	Anticancer	0.796764	0.203236	0.344464	Non-Antifungal	Non-AVP	0.5115	0.6393	2 out of 4	31	3342.2	0.48	4.25	9.36	0.55
RferHAMPs_6	head_contig_2691	F	F	putative lysozyme-like protein isoform X1	YQAGQYVPKSFYIIDQFGRKSDLVYVRNRRDIMEPLLRIRRAGGYASASSHASASASASSGSGGGNGQYYGGAPQAFAGASSSSNAGVGGYGPASGQSYGGPES	1	0.7535	NAMP	1	Anticancer	0.671117	0.328883	-0.117355	Non-Antifungal	Non-AVP	0.2432	0.6408	1 out of 4	104	10581.9	0.28	4.25	9.57	1.63
RferLAMPs_29	legs_contig_41913	F	M	hypothetical antimicrobial peptide	DNRNHQLSGMGFVTKDFTRKGLTPDALGGNLGYVNKPSGSNLGIGADSIRGYGTDLSASGRLNLLQLPNGNFGVSGHYGRHFGHRPPPRHNNEWGVFAGTDFWF	0.993	0.8305	NAMP	0.937	Non-Anticancer	0.134093	0.865907	-0.371741	Non-Antifungal	Non-AVP	0.1682	0.6408	1 out of 4	104	11242.4	0.29	4.25	9.69	1.82
RferAAMPs_19	antennae_contig_12759	L	M	hypothetical antimicrobial peptide	EELKDNRNHQLSGMGFVTKDFTRKGLTPDALGGNLRYVNKPSGSNLGIGADSIRGYGTDLSASGRLNLLQLPNGNFGVSGHYGRHFGHRPPPRHNNEWGVFAGTDFWF	0.999	0.843	AMP	1	Non-Anticancer	0.102896	0.897104	-0.386737	Non-Antifungal	Non-AVP	0.1974	0.6408	1 out of 4	108	11841.7	0.29	4.25	9.6	2.03
RferWAMPs_88	wings_contig_2674	L	F	hypothetical antimicrobial peptide	EELKEDNRNHQLSGMGFVTKDFTRKGLTPDALGGNLRYVNKPSGSNLGIGADSKRGYGTDLSASGRLNLLQLPNGNFGVSGHYGRHFGHRPPPRHNNEWGVFAGTDFWF	1	0.8315	NAMP	0.966	Non-Anticancer	0,082	0.918	-0.371741	Non-Antifungal	Non-AVP	0.1941	0.6408	1 out of 4	109	11985.2	0.28	4.25	9.52	2.17
RferLAMPs_22	legs_contig_31199	L	F	putative antimicrobial knottin protein Btk-3	AKPLGPGATCKKDGSLGTCKSNICVQEKNADTGKCK	0.758	0.764	AMP	0.919	Non-Anticancer	0.470319	0.529681	0.125131	Non-Antifungal	Non-AVP	0.4663	0.6385	2 out of 4	36	3652.45	0.31	4	9.13	1.73
RferLAMPs_9	legs_contig_14718	F	F	C-type lysozyme	SDIVCAKKIFLETSRGPKKNGFAAWTTYSKYCTGDQRSWVSGCGL	0.774	0.865	AMP	0.855	Anticancer	0.961313	0.038687	-0.166214	Non-Antifungal	Non-AVP	0.3367	0.6361	1 out of 4	45	4961.91	0.36	4	9.28	1.53
RferSAMPs_21	snout_contig_18124	L	M	hypothetical antimicrobial peptide	EELKDNRNHQLSGMGFVTKDFTRKGLTPDALGGNLRYVNKPSGSNLGIGADSIRGYGTDLSASGRLNLLQLPNGNFGVSGHYGRHFGDRPPPRHNNE	0.928	0.8	AMP	0.842	Non-Anticancer	0.140207	0.859793	-0.176137	Non-Antifungal	Non-AVP	0.1734	0.6408	1 out of 4	97	10504.6	0.25	4	9.6	2.41
RferWAMPs_22	wings_contig_3386	F	F	hypothetical antimicrobial peptide	DNRNHQLSGMGFVTKDFTRKGLTPDALGGNLRYVNKPSGSNLGIGADSIRGYGTDLSASGRLNLLQLPNGNFGVSGHYGRHFGDRPPPRHNNEWGVFAGTDFWF	0.997	0.8225	NAMP	0.948	Non-Anticancer	0.093	0.907	-0.371741	Non-Antifungal	Non-AVP	0.3181	0.4921	0 out of 4	104	11319.5	0.29	4	9.69	2.01
RferAAMPs_6	antennae_contig_4078	L	F	C-type lysozyme	KVYGKCEFAKTMKYNGIKSIADLGTWTCIAFHESRFDTNAINHVTGDYGILQISHYFWCSDSNVPGKGCHITCQSLLNDDITSDIVCAKKIFNETKNGPKKNGFAAWTTYSKYC	1	0.8175	AMP	1	Anticancer	0.997885	0.002115	-0.139541	Non-Antifungal	Non-AVP	0.3061	0.6408	1 out of 4	114	12791.2	0.37	4	8.47	1.37
RferWAMPs_71	wings_contig_1472	L	F	C-type lysozyme	KVYGKCEFAKTMKYNGIKSIADLGTWTCIAFHESRFDTNAINHVTGDYGILQISHYFWCSDSNVPGKGCHITCQSLLNDDITSDIVCAKKIFNETKNGPKKNGFAAWTTYSKYCTGDQRSWVSGCGL	1	0.825	AMP	1	Anticancer	0,994	0.006	0.0411417	Non-Antifungal	Non-AVP	0.2964	0.6408	1 out of 4	127	14138	0.36	4	8.42	1.42
RferABAMPs_5	abdomen_contig_9311	F	F	i-type lysozyme 1	VVFNQDENSILKLPNLDRQCMRCLCHVATECDLTKGCDKGYCGPYKISKLYWKDAKEVTLPDDDKERAGAYEDCSISYQCAQKIVLNYIAKYGRDCNGDGV	0.999	0.9305	AMP	0.999	Non-Anticancer	0.272346	0.727654	0.11063	Non-Antifungal	Non-AVP	0.3787	0.6408	1 out of 4	88	9942.27	0.35	3.75	4.81	0.6
RferWAMPs_55	wings_contig_26271	L	M	hypothetical antimicrobial peptide	SEPEKKNTQPQTDWKVESPGILTVSHKGTILDNNKHQLDGMGYVQKNLRGHGIEPEVFGGGLKYTHKPSESNLKIGADHARGFGTKLHADATYNIYHSKNADVGLTGQYSRVIDTPIGNLKPNWG	1	0.9415	AMP	0.963	Non-Anticancer	0.285	0.715	-0.121051	Non-Antifungal	Non-AVP	0.147	0.6408	1 out of 4	125	13719.3	0.26	3.75	8.81	1.92
RferABAMPs_20	abdomen_contig_7701	L	F	putative lysozyme-like protein isoform X1	YQAGQYVPKSFYIIDQFGRKSDLVYVRNRRDIMEPLLRIRRAGGYASASSHASASASASSGSGGGGQYYGGAGAPQAFAGASSSSNAGVGGYGPASGQSYGGLGSGHDAGYNGPILFSRFGEAEGSGIHVSGQAAGLPPPPPP	1	0.689	AMP	1	Non-Anticancer	0.288545	0.711455	-0.468289	Non-Antifungal	Non-AVP	0.2465	0.6408	1 out of 4	148	14720.9	0.31	3.75	9.13	1.08
RferWAMPs_14	wings_contig_264	F	F	putative lysozyme-like protein isoform X1	YQAGQYVPKSFYIIDQFGRKSDLVYVRNRRDIMEPLLRIRRAGGYASASSHASASASASSGSGGGNGQYYGGDYVPNVAQGLSQIHGQVQDLLNNIASGVGAPQAFAGASSSSNAGVGGYGPASGQSYGGLGSGHDAGYNGPILFSRFG	1	0.743	AMP	1	Anticancer	0.594	0.406	-0.0327008	Non-Antifungal	Non-AVP	0.2393	0.6408	1 out of 4	149	15205.4	0.31	3.75	13.4	1.32
RferLAMPs_1	legs_contig_8953	F	F	defensin, isoforms B and C	ATCDLLSFEAFGIKLNDSACAAHCLKLGRRGGHCNSRKVC	0.88	0.9095	AMP	0.994	Non-Anticancer	0.260535	0.739465	-0.0586486	Non-Antifungal	Non-AVP	0.5931	0.6405	2 out of 4	40	4267.2	0.48	3.5	8.83	1.55
RferGAMPs_1	gut_contig_33663	F	F	defensin, isoforms B and C	ATCDLLSFEAFGIKLNDSACAAHCLKLGRRGGHCNSRKVCIC	0.947	0.952	AMP	0.998	Non-Anticancer	0.382337	0.617663	-0.338829	Non-Antifungal	Non-AVP	0.6069	0.6397	2 out of 4	42	4483.52	0.5	3.5	8.68	1 ,33
RferLAMPs_38	legs_contig_22292	L	M	defensin, isoforms B and C	ATCDLLSFEVKGFKLNDSACAAHCLTLGKKGGHCNSSKVCVCRN	0.952	0.8895	AMP	0.539	Non-Anticancer	0.027408	0.972592	-0.330313	Non-Antifungal	Non-AVP	0.5059	0.6408	4 out of 4	44	4630.39	0.45	3.5	8.65	1.21
RferTAMPs_1	thorax_contig_3348	F	F	defensin, isoforms B and C	ATCDLLSFEVKGFKLNDSACAAHCLTLGKKGGHCNSSKVCVCRNYLQIYVLMLFCCYFSCLEIKLY	0.968	0.5475	AMP	0.947	Anticancer	0.989442	0.010558	-0.442919	Non-Antifungal	Non-AVP	0.6759	0.6408	2 out of 4	66	7382.24	0.52	3.5	5.65	0.37
RferLAMPs_6	legs_contig_738	F	F	putative lysozyme-like protein isoform X1	YQAGQYVPKSFYIIDQFGRKSDLVYVRNRRDIMEPLLRIRRAGGYASASSHASASASASSGSGGGNGQYYGGDYVPNVAQGLSQIHGQVQDLLNNIA	0.985	0.729	NAMP	0.999	Non-Anticancer	0.338392	0.661608	-0.498089	Non-Antifungal	Non-AVP	0.2781	0.6408	1 out of 4	97	10415	0.32	3.5	9.41	1.78
RferWAMPs_48	wings_contig_247	F	M	putative lysozyme-like protein isoform X1	YQAGQYVPKSFYIIDQFGRKSDLVYVRNRRDIMEPLLRIRRAGGYASASSHASASASASSGSGGGNGQYYGGDYVPNVAQGLSQIHGQVQDLLNNIASGVGAPQAFAGASSS	1	0.734	AMP	1	Non-Anticancer	0.333	0.667	-0.393138	Non-Antifungal	Non-AVP	0.2801	0.6408	1 out of 4	112	11690.4	0.33	3.5	9.41	1.56
RferGAMPs_16	gut_contig_11250	F	M	hypothetical antimicrobial peptide	SEPEKKNTQPQTDWKVESPGILTVSHKGTILDNNKHQLDGMGYIQKNLRGHGIEPEVLGGGLKYTHIPSNSNLKIGADHARGFGTNLKASGTYNIYHSKNADLGLTGQYSRVIDTPIW	1	0.952	AMP	0.715	Non-Anticancer	0.44767	0.55233	-0.36767	Non-Antifungal	Non-AVP	0.1584	0.6408	1 out of 4	118	12937.5	0.26	3.5	8.86	1.79
RferHAMPs_36	head_contig_12473	L	F	hypothetical antimicrobial peptide	SEPEKKNTQPQTDWKVESPGILTVSHKGTISNNENHRLEGMGYAQKNLRGHGIEPEVFGGGLKYTHIPSESNLKIGADHAPGFGTNLKASGTYNMYHSKNADVGLTGQYSRVIDTPYGNLKPNWGVYLGGQYRF	1	0.9385	NAMP	1	Non-Anticancer	0.166586	0.833414	0.00700041	Non-Antifungal	Non-AVP	0.1209	0.6408	1 out of 4	134	14721.1	0.25	3.5	8.78	1.82
RferTAMPs_10	thorax_contig_12619	F	M	hypothetical antimicrobial peptide	SEPEKKNTQPQTDWQIRDPGILTVSHKGTISNNENHRLEGMGYAQKNLRGHGIEPEVFGGGLKYTHIPSESNLKIGADHAPGFGTNLKASGTYNMYHSKNADVGLTGQYSRVIDTPYGNLKPNWGVFLGGQYRF	1	0.945	NAMP	1	Non-Anticancer	0.196408	0.803592	-0.0542242	Non-Antifungal	Non-AVP	0.1098	0.6408	1 out of 4	134	14774.2	0.25	3.5	8.83	1.89
RferHAMPs_60	head_contig_18386	L	M	hypothetical antimicrobial peptide	EELKEDNRNHQLSGMGFVTKDFTRKGLTPDALGGNLRYVNKPSGSNLGIGADSIRGYGTDLSASGRLNLLQLPNGNFGVSGHYGRHFGHRPPPRHNNEWGVFAGTDFWF	1	0.8285	NAMP	0.958	Non-Anticancer	0.093052	0.906948	-0.371741	Non-Antifungal	Non-AVP	0.1781	0.6408	1 out of 4	109	11970.2	0.28	3.25	9.23	2.08
RferABAMPs_10	abdomen_contig_17826	F	F	hypothetical antimicrobial peptide	QAQGFGGGGFQHRDGGGAAGFVNPDGSGGQVKYGHQSGFGQSFGADGRVPIYSNKNRYGESTVNLGAGADYHKGGGGFGDKGVGLNFNHRF	0.983	0.899	AMP	0.998	Non-Anticancer	0.077311	0.922689	-0.0123986	Non-Antifungal	Non-AVP	0.3427	0.6408	1 out of 4	91	9225.38	0.24	3	9.16	1.63
RferHAMPs_50	head_contig_15936	F	M	hypothetical antimicrobial peptide	GMGYAQKNLRGHGIEPEVFGGGLKYTHIPSESNLKIGADHAPGFGTNLKASGTYNMYHSKNADVGLTGQYSRVIDTPYGNLKPNWGVFLGGQY	0.93	0.91	NAMP	0.961	Anticancer	0.5999	0.4067	-0.455882	Non-Antifungal	Non-AVP	0.1601	0.6408	1 out of 4	93	9989.16	0.28	3	8.94	1.19
RferWAMPs_19	wings_contig_11135	F	F	C-type lysozyme	KVYGKCEFAKTMKYNGIKSIADLGTWTCIAFHESRFDTNAINHVTGDYGILQISHYFWCSDSNVPGKGCHITCQSLLNDDITSDIVCAKKIFNETKNGPKK	1	0.871	AMP	1	Anticancer	0.997	0.003	0.529036	Antifungal	Non-AVP	0.3166	0.6408	1 out of 4	101	11296.9	0.37	3	8.25	1.45
RferWAMPs_36	wings_contig_7149	L	F	C-type lysozyme	KVYGKCEFAKTMKYNGIKSIADLGTWTCIAFHESRFDTNAINHVTGDYGILQISHYFWCSDSNVPGKGCHITCQSLLNDDITSDIVCAKKIFNETKNGPKKNG	1	0.881	AMP	1	Anticancer	0.998	0.002	0.0271712	Non-Antifungal	Non-AVP	0.2807	0.6408	1 out of 4	103	11468.6	0.36	3	8.25	1.48
RferABAMPs_25	abdomen_contig_9129	L	F	hypothetical antimicrobial peptide	LACAFPAPKQLNWQPTEQKSQAQGFGGGGFQHRDGGGAAGFVNPDASGGQVKYGHQSGFGQSFGADGRVPIYSNKNSYGESTVNLGAGADYHKGGGGFGDKRVGLNFNH	1	0.9605	AMP	1	Non-Anticancer	0.054582	0.945418	-0.650005	Non-Antifungal	Non-AVP	0.2607	0.6408	1 out of 4	109	11205.7	0.28	3	8.84	1.52
RferAAMPs_21	antennae_contig_31250	L	M	hypothetical antimicrobial peptide	SEPEKKNTQPQTDWKVESPGILTVSHKGTILDNNKHQLDGMGYVQKNLRGHGIEPEVFGGGLKYTHKPSESNLKIGADHARGFGTKLHADATYNIYHSKNADVGLTGQYSRVIDTPIGNLKPNWGVFLEG	1	0.9495	AMP	0.962	Non-Anticancer	0.210279	0.789721	-0.570836	Non-Antifungal	Non-AVP	0.1581	0.6408	1 oUt of 4	130	14264.9	0.27	2.75	7.97	1.8
RferWAMPs_51	wings_contig_13576	L	M	putative defense protein Hdd11	APESVCDDMKPKHPVDPQTIRFPYKIALSKNEVAPGEDIEITISGRSYLGVFLQFRNSENQAIGSFQISPDDKYFKTVKCHENKLGAATHKNKEDKKDKVIVWKAPDTAGKYTLYATVAENGGVFWVAKPSGTINVA	1	0.959	AMP	1	Anticancer	0.929	0.071	-0.44536	Non-Antifungal	Non-AVP	0.2594	0.6408	1 out of 4	137	15159	0.35	2.75	38.9	1.65
RferLAMPs_15	legs_contig_2727	F	F	defensin, isoforms B and C	ATCDLLSFEVKGFKLNDSACAAHCLTLGKKGGHCNSSKVCV	0.937	0.8	AMP	0.996	Anticancer	0.686088	0.313912	-0.0788021	Non-Antifungal	Non-AVP	0.5582	0.6411	2 out of 4	41	4257.21	0.46	2.5	8.5	0.81
RferHAMPs_29	head_contig_7550	L	F	defensin, isoforms B and C	ATCDLLSFEAFGIKLNDSACAAHCLKLGRRGGHCNDEKVCVCRR	0.84	0.788	AMP	0.982	Anticancer	0.58405	0.41595	-0.480065	Non-Antifungal	Non-AVP	0.5657	0.6408	2 out of 4	44	4782.81	0.48	2.5	8.35	1.9
RferABAMPs_29	abdomen_contig_20364	L	F	hypothetical antimicrobial peptide	TDWQIRDPGILTVSHKGTISNNENHRLEGMGYAQKNLRGHGIEPEVFGGGLKYTHIPSESNLKIGADHAPGFGTNLKASGTYNMYHSKNA	0.822	0.9535	NAMP	0.979	Anticancer	0.821769	0.178231	-0.139727	Non-Antifungal	Non-AVP	0.1504	0.6408	1 out of 4	90	9805.41	0.27	2.5	8.04	1.83
RferAAMPs_22	antennae_contig_31537	L	M	hypothetical antimicrobial peptide	TDWQIRDPGILTVSHKGTISNNENHRLEGMGYAQKNLRGHGIEPEVFGGGLKYTHIPSESNLKIGADHAPGFGTNLKASGTYNMYHSKNADVGLTGQYSRVIDTPYGNLKPNWG	1	0.96	NAMP	0.903	Anticancer	0.648541	0.351459	-0.169404	Non-Antifungal	Non-AVP	0.1505	0.6408	1 out of 4	114	12437.8	0.26	2.5	7.99	1.77
RferFAMPs_29	fat-body_contig_23056	F	M	hypothetical antimicrobial peptide	AQTICDYSDWQIRDPGILTVSHKGTISNNENHRLEGMGYAQKNLRGHGIEPEVFGGGLKYTHIPSNSNLKIGADHAPGLGTNLKASGTYNMYHSKNADLGLTGQYSRVIDTPYGNLKPNWGVYLGGQY	1	0.9285	AMP	0.958	Anticancer	0.959603	0.040397	0.0180713	Non-Antifungal	Non-AVP	0.18	0.6408	1 out of 4	128	13964.5	0.27	2.5	8.08	1.59
RferLAMPs_14	legs_contig_7207	L	F	defensin, isoforms B and C	ATCQLGKFRIFGMKYNDSLCAAHCL	0.706	0.869	AMP	0.69	Non-Anticancer	0.311968	0.688032	0.215978	Non-Antifungal	Non-AVP	0.5622	0.6445	2 out of 4	25	2791.47	0.52	2.25	8.75	0.74
RferLAMPs_13	legs_contig_7206	L	F	defensin, isoforms B and C	ATCQLGKFRIFGVKYNDSLCAAHCL	0.786	0.977	AMP	0.955	Non-Anticancer	0.488174	0.511826	0.285381	Non-Antifungal	Non-AVP	0.5909	0.667	2 out of 4	25	2759.41	0.52	2.25	8.75	0.67
RferSAMPs_35	snout_contig_16031	F	F	hypothetical antimicrobial peptide	SEPEKKNTQPQTDWQIRDPGILTVSHKGTILDNKNHQLGGMGYAQKNLRGHGIEPEVFGGGLKYTHIPSESNLKIGADHAPGFGTNLKAS	0.91	0.9455	NAMP	0.9	Non-Anticancer	0.305244	0.694756	-0.0935741	Non-Antifungal	Non-AVP	0.1513	0.6408	1 out of 4	90	11052.5	0.26	2.25	23.97	1.82
RferGAMPs_9	gut_contig_9902	F	F	C-type lysozyme	KVYTKCEFAQEMKKHGVTSHADLGTWTCIASHESAFNTKAVNSVSGDYGILQINHYYWCSTTSTPGKGCNITCASLLTDDITVDIKCALHIFSETAKGSTKNGFTAWVTYKKYCTGDQSSWISGCSL	1	0.838	AMP	1	Anticancer	0.968618	0.031382	-0.00803472	Non-Antifungal	Non-AVP	0.3203	0.6408	1 out of 4	127	13868.4	0.36	2.25	7.71	1 ,18
RferHAMPs_52	head_contig_10969	L	M	C-type lysozyme	KVYTKCEFAQEMKKHGVTAHADLGTWTCIASHESAFNTKAVNSVSGDYGILQINHYYWCSTTSTPGKGCNITCASLLTDDITVDIKCALHIFSETAKGSTKNGFTAWVTYKKYCTGDQSSWISGCSL	1	0.8375	AMP	1	Anticancer	0.964004	0.035996	-0.00803472	Non-Antifungal	Non-AVP	0.3127	0.6408	1 out of 4	127	13852.4	0.37	2.25	7.71	1.14
RferLAMPs_47	legs_contig_20987	L	F	defensin 1 precursor	EENENHEEALEPRSWSCAVGSVSFKGFKSGNLFCEFHCRRHKHRGGYCERGTCRCG	0.601	0.4265	AMP	0.59	Anticancer	0.860132	0.139868	0.149946	Non-Antifungal	Non-AVP	0.2953	0.6408	1 out of 4	56	6420.43	0.3	2	7.88	3.01
RferSAMPs_24	snout_contig_39063	L	M	hypothetical antimicrobial peptide	EGMGYAQKNLRGHGIEPEVFGGGLKYTHIPSESNLKIGADHAPGFGTNLKASGTYNMYHSKNADVGLTGQYSRVIDTPYGNLKPNWGVFLGG	0.872	0.651	NAMP	0.963	Anticancer	0.577	0.422658	-0.382058	Non-Antifungal	Non-AVP	0.165	0.6408	1 out of 4	92	9826.96	0.28	2	8.28	1.21
RferWAMPs_45	wings_contig_9391	F	M	C-type lysozyme	KTMKYNGIKSIADLGTWTCIAFHESRFDTNAINHVTGDYGILQISHYFWCSDSNVPGKGCHITCQSLLNDDITSDIVCAKKIFNETKNGPKKNGFAAWT	0.999	0.8815	AMP	0.992	Anticancer	0.998	0.002	0.202494	Non-Antifungal	Non-AVP	0.2286	0.6408	1 out of 4	99	11018.5	0.37	2	7.82	1.41
RferHAMPs_1	head_contig_4570	F	F	C-type lysozyme	KVYGKCEFAKTMKYNGIKSIADLGTWTCIAFHESRFDTNAINHVTGDYGILQISHYFWCSDSNVPGKGCHITCQSLLNDDITSDIVCAKKIFNETKNGPK	1	0.8755	AMP	1	Anticancer	0.998709	0.001291	-0.0424454	Non-Antifungal	Non-AVP	0.2865	0.6408	1 out of 4	100	11169.3	0.37	2	7.77	1.41
RferSAMPs_41	snout_contig_4938	L	F	C-type lysozyme	KTMKYNGIKSIADLGTWTCIAFHESRFDTNAINHVTGDYGILQISHYFWCSDSNVPGKGCHITCQSLLNDDITSDIVCAKKIFNETKNGPKKNGFAAWTTYSKYCTGD	1	0.9565	AMP	1	Anticancer	0.998006	0.001994	0.344385	Non-Antifungal	Non-AVP	0.2363	0.6408	1 out of 4	108	12037.5	0.35	2	7.77	1.48
RferHAMPs_13	head_contig_13019	F	F	hypothetical antimicrobial peptide	EELKEDNRNHQLSGMGFVTKDFTRKGLTPDALGGNLRYVNKPSGSNLGIGADSIRGYGTDLSASGRLNLLQLPNGNFGVSGHYGRHFGDRPPPRHNNEWGVFAGTDFWF	1	0.8275	NAMP	1	Non-Anticancer	0.069094	0.930906	-0.456207	Non-Antifungal	Non-AVP	0.1664	0.6408	1 out of 4	109	11948.8	0.28	2	8.41	2.11
RferAAMPs_18	antennae_contig_5138	F	M	C-type lysozyme	NAINHVTGDYGILQISHYFWCSDSNVPGKGCHITCQSLLNDDITSDIVCAKKIFNETKNGPKKNGFAAWTTYSKYCTGDQRSWVSGCGL	0.999	0.999	AMP	0.999	Anticancer	0.985436	0.014564	-0.216597	Non-Antifungal	Non-AVP	0.2791	0.6408	1 out of 4	89	9795.52	0.35	1.75	7.77	1.41
RferLAMPs_23	legs_contig_15450	L	F	C-type lysozyme	AGDWSSDVCSSDPKIYSRCEFAKAIKKYGITSNLGTWTCIASHESNFNTQAINHQTGDYGILQISHLYWCSNSNSPGKACGITCQSLLGDDISRDVACAKKVYGETQRISGNGFTAWTTYNSCKGDQSWWIRNCNV	1	0.818	AMP	1	Anticancer	0.997886	0.002114	-0.477462	Non-Antifungal	Non-AVP	0.3624	0.6408	1 out of 4	136	14981.4	0.35	1.75	7.87	1.73
RferFAMPs_27	fat-body_contig_10700	F	M	defensin, isoforms B and C	ATCDLLSFEAFGIKLNDSACATHCLQLGRRGGHCNEEKVCVCRR	0.71	0.685	AMP	0.927	Anticancer	0.705087	0.294913	-0.510929	Non-Antifungal	Non-AVP	0.559	0.6426	2 out of 4	44	4826.83	0.45	1.5	7.83	1.96
RferFAMPs_10	fat-body_contig_12309	L	M	defensin, isoforms B and C	ATCDLLSFEAFGIKLNDSACAAHCLQLGRRGGHCNDEKVCVCRR	0.79	0.7035	AMP	0.786	Non-Anticancer	0.012021	0.987979	-0.048	Non-Antifungal	Non-AVP	0.4991	0.6408	1 out of 4	44	4782.54	0.48	1.5	7.83	1.9
RferTAMPs_12	thorax_contig_10906	F	M	defensin, isoforms B and C	ATCDLLSFEAFGIKLNDSACAAHCLQLGRRGGHCNDEKVCVCRK	0.826	0.75	AMP	0.911	Non-Anticancer	0.019701	0.980299	-0.390565	Non-Antifungal	Non-AVP	0.3808	0.6408	1 out of 4	44	4754.49	0.48	1.5	7.83	1.69
RferWAMPs_21	wings_contig_61704	F	F	c-type lysozyme	HQTGDYGILQISHLYWCSNSNSPGKACGITCQSLLGDDISRDVACAKKVYGETQRISGNGFTAWTTYNSCKGDQSWWIRNCNV	0.997	0.829	AMP	0.998	Anticancer	0.974	0.026	-0.760104	Non-Antifungal	Non-AVP	0.3196	0.6408	1 out of 4	83	9181.69	0.34	1.5	7.77	1.73
RferLAMPs_11	legs_contig_41848	F	F	c-type lysozyme	QAINHQTGDYGILQISHLYWCSNSNSPGKACGITCQSLLGDDISRDVACAKKVYGETQRISGNGFTAWTTYNSCKGDQSWWIRNCNV	0.999	0.8615	AMP	0.999	Anticancer	0.974934	0.025066	-0.498088	Non-Antifungal	Non-AVP	0.3311	0.6408	1 out of 4	87	9608.19	0.34	1.5	8.01	1.71
RferWAMPs_37	wings_contig_30037	L	F	c-type lysozyme	NFNTQAINHQTGDYGILQISHLYWCSNSNSPGKACGITCQSLLGDDISRDVACAKKVYGETQRISGNGFTAWTTYNSCKGDQSWWIRNCNV	0.999	0.798	AMP	1	Anticancer	0.975	0.025	-0.237707	Non-Antifungal	Non-AVP	0.3182	0.6408	1 out of 4	91	10084.7	0.34	1.5	1.78	7.77
RferLAMPs_18	legs_contig_11863	L	F	hypothetical antimicrobial peptide	SEPEKKNTQPQTDWQIRDPGILTVSHKGTISNNENHRLEGMGYAQKNLRGHGIEPEVFGGGLKYTHIPSESNLKIGADHAPGFGTNLKASGTYNMYHSKNADVGLTGQY	1	0.955	NAMP	0.999	Non-Anticancer	0.188559	0.811441	0.118215	Non-Antifungal	Non-AVP	0.1189	0.6408	1 out of 4	109	11906.8	0.24	1.5	7.48	2.01
RferTAMPs_17	thorax_contig_6557	L	M	i-type lysozyme	RVVFNQDENSILKLPNLDRQCMRCLCHVATECDLTKGCDKGYCGPYKISKLYWKDAKEVTLPDDDKERAGAYEDCSISYQCAQKIVLNYIAKYGRDCNGDGVTDCDDYMMINFNGGYQCHPPLNRSDAGRSWLARYKACNPKLR	1	0.756	AMP	1	Non-Anticancer	0.067629	0.932371	-0.208782	Non-Antifungal	Non-AVP	0.3861	0.6408	1 out of 4	144	16444.5	0.35	1.5	7.57	2.27
RferFAMPs_8	fat-body_contig_22298	L	M	defensin B	ATCDLLSFEVKGFKLNDSACAAHCLTLGKKG	0.847	0.552	AMP	0.959	Anticancer	0.671622	0.328378	-0.195103	Non-Antifungal	Non-AVP	0.5542	0.6586	2 out of 4	31	3241.97	0.48	1.25	7.98	0.68
RferWAMPs_27	wings_contig_10243	L	F	hypothetical antimicrobial peptide	SEPEKKNTQPQTDWQIRDPGILTVSHKGTISNNENHRLEGMGYAQKNLRGHGIEPEVFGGGLKYTHIPSESNLKIGADHAPGFGTNLKASG	0.939	0.956	NAMP	0.921	Non-Anticancer	0.218	0.782	-0.348488	Non-Antifungal	Non-AVP	0.147	0.6408	1 out of 4	91	9862.45	0.24	1.25	6.94	2.06
RferHAMPs_34	head_contig_3380	L	F	hypothetical antimicrobial peptide	SEPEKKNTQPQTDWQIRDPGILTVSHKGTILDNKNHQLEGMGYAQKNLRGHGIEPEVFGGGLKYTHIPSESNLKIGADHAPGFGTNLKASGTY	0.97	0.959	NAMP	0.951	Non-Anticancer	0.30392	0.696908	0.138853	Non-Antifungal	Non-AVP	0.1349	0.6408	1 out of 4	93	10124.8	0.25	1.25	6.94	1.87
RferLAMPs_10	legs_contig_32468	F	F	C-type lysozyme	TWTCIAFHESRFDTNAINHVTGDYGILQISHYFWCSDSNVPGKGCHITCQSLLNDDITSDIVCAKKIFNETKNGPKKNGFAAWTTYSK	0.922	0.956	AMP	0.945	Anticancer	0.996628	0.003372	-0.511897	Non-Antifungal	Non-AVP	0.269	0.6408	1 out of 4	88	9877.58	0.36	1	7.26	1.52
RferWAMPs_17	wings_contig_67750	F	F	putative lysozyme-like protein isoform X2	GAGILSGKIVTGILPALSGPPDGDDSMTSTKAPQLDSGSFITGFLKTVLGSGGNGTTEGGKKQSTFTLIKLVFSAITGVFSSASSLSSKSDW	0.969	0.924	NAMP	0.996	Anticancer	0.713	0.287	-0.64413	Non-Antifungal	Non-AVP	0.2167	0.6408	1 out of 4	92	9141.82	0.34	1	8.3	0.59
RferAAMPs_7	antennae_contig_8550	F	F	C-type lysozyme	KVYGKCEFAKTMKYNGIKSIADLGTWTCIAFHESRFDTNAINHVTGDYGILQISHYFWCSDSNVPGKGCHITCQSLLNDDITSDIVCAKKIF	0.997	0.8495	AMP	1	Anticancer	0.99833	0.00167	0.0630008	Non-Antifungal	Non-AVP	0.3643	0.6408	1 out of 4	92	10299.8	0.4	1	7.04	1.18
RferAAMPs_25	antennae_contig_10005	L	M	C-type lysozyme	YITFHESRFDTNAINHVTGDYGILQISHYFWCSDSNVPGKGCHITCQSLLNDDITSDIVCAKKIFNETKNGPKKNGFAAWTTYSKYCTGDQRSWVSGCGL	1	0.9425	AMP	0.999	Anticancer	0.985213	0.014787	-0.435153	Non-Antifungal	Non-AVP	0.2694	0.6408	1 out of 4	100	11193.1	0.34	1	7.04	1.59
RferFAMPs_3	fat-body_contig_17909	L	M	C-type lysozyme	TWTCIAFHESRFDTNAINHVTGDYGILQISHYFWCSDSNVPGKGCHITCQSLLNDDITSDIVCAKKIFNETKNGPKKNGFAAWTTYSKYCTGDQRSWVSGCGL	1	0.9405	AMP	1	Anticancer	0.988579	0.011421	-0.419065	Non-Antifungal	Non-AVP	0.291	0.6408	1 out of 4	103	11491.5	0.36	1	6.8	1.51
RferLAMPs_34	legs_contig_3477	F	M	C-type lysozyme	NGIKSIADLGTWTCIAFHESRFDTNAINHVTGDYGILQISHYFWCSDSNVPGKGCHITCQSLLNDDITSDIVCAKKIFNETKNGPKKNGFAAWTTYSKYCTGDQRS	1	0.9585	AMP	1	Anticancer	0.996227	0.003773	-0.0314003	Non-Antifungal	Non-AVP	0.2457	0.6408	1 out of 4	106	11757.8	0.35	1	7.24	1.63
RferLAMPs_35	legs_contig_3478	F	M	C-type lysozyme	NGIKSIADLGTWTCIAFHESRFDTNAINHVTGDYGILQISHYFWCSDSNVPGKGCHITCQSLLNDDITSDIVCAKKIFNETKNGPKKNGFAAWTTYSKYCTGDQRSWVSGCGL	1	0.939	AMP	1	Anticancer	0.994113	0.005887	-0.0672838	Non-Antifungal	Non-AVP	0.2525	0.6408	1 out of 4	113	12460.6	0.36	1	7.03	1.43
RferLAMPs_37	legs_contig_21173	F	M	c-type lysozyme	HESNFNTQAINHQTGDYGILQISHLYWCSNSNSPGKACGITCQSLLGDDISRDVACAKKVYGETQRISGNGFTAWTTYNSCKGDQSWWIRNCNV	0.999	0.6685	AMP	1	Anticancer	0.962638	0.037362	-0.433971	Non-Antifungal	Non-AVP	0.332	0.6408	1 out of 4	94	10438	0.33	0.75	7.18	1.88
RferABAMPs_8	abdomen_contig_3971	F	F	hypothetical antimicrobial peptide	LPAPEQLNWQPPEQKSEAQLYGEGGFHHRDGVGVVGFVNPNGSGGQVKYGHESGFGQSYGADVRVPIYTNKNRYGESTVNLGAGADYYRGVGGSGFGDKRVGLNFNYRF	1	0.927	AMP	1	Non-Anticancer	0.095003	0.904997	-0.185901	Non-Antifungal	Non-AVP	0.1452	0.6408	1 out of 4	109	11759.4	0.26	0.75	7.03	1.78
RferABAMPs_23	abdomen_contig_11291	L	F	defensin, isoforms B and C	ATCDLLSFEAFGIKLNDSACAAHCLKLGRRGGHCNDEKVCVC	0.855	0.743	AMP	0.978	Anticancer	0.5	0.5	-0.437181	Non-Antifungal	Non-AVP	0.6043	0.641	2 out of 4	42	4470.43	0.5	0.5	6.91	1.29
RferAAMPs_28	antennae_contig_42989	L	M	defensin, isoforms B and C	ATCDLLSFEAFGIKLNDSACAAHCLQLGRRGGHCNDEKVCVCR	0.784	0.6585	AMP	0.948	Non-Anticancer	0.257315	0.742685	-0.296131	Non-Antifungal	Non-AVP	0.6007	0.6414	2 out of 4	43	4626.58	0.49	0.5	6.91	1.6
RferWAMPs_30	wings_contig_8642	L	F	putative lysozyme-like protein	SPEGVAFRMGLKLLDECSRSDFRICMKKKAITFLDRLGRMEKITIMDGFTLIKSKSNETNSTIITENDIDENLGRSLDDKNAVLNKILVDKATSILDSRTMQIFIPKASKEVSEGRSDEHH	1	0.953	NAMP	1	Non-Anticancer	0,240	0,760	0.623798	Antifungal	Non-AVP	0.4838	0.6408	1 out of 4	121	13664.4	0.36	0.5	6.71	2.36
RferLAMPs_5	legs_contig_12571	F	F	i-type lysozyme	RVVFNQDENSILKLPNLDRQCMRCLCHVATECDLTKGCDKGYCGPYKISKLYWKDAKEVTLPDDDKERAGAYEDCSISYQCAQKIVLNYIAKYGRDCNGDGVTDCDDYMMINFNGGYQCHPPLNRSDAGRSWLARYKACNPKL	1	0.744	AMP	1	Non-Anticancer	0.065531	0.934469	-0.133827	Non-Antifungal	Non-AVP	0.3769	0.6408	1 out of 4	143	16288.3	0.36	0.5	7.01	2.18
RferHAMPs_24	head_contig_7167	L	F	i-type lysozyme	RVVFNQDENSILKLPNLDRQCMRCLCHVATECDLTKGCDKGYCGPYKISKLYWKDAKEVTLPDDDKERAGAYEDCSISYQCAQKIVLNYIAKYGRDCNGDGVTDCDDYMMINFNGGYQCHPPLNRSDAGRSWLARYKACNPKLRMSGDWS	1	0.7525	AMP	1	Non-Anticancer	0.068143	0.931857	0.016274	Non-Antifungal	Non-AVP	0.3848	0.6408	1 out of 4	150	17108.2	0.35	0.5	6.85	2.25
RferLAMPs_4	legs_contig_25911	F	F	hypothetical antimicrobial peptide	SEPEKKNTQPQTDWQIRDPGILTVSHKGTISNNENHRLEGMGYAQKNLRGHGIEPEVFGGGLKYTHIPSESNLKIGADHAPGFGTNL	0.792	0.9465	NAMP	0.655	Non-Anticancer	0.305718	0.694282	0.100447	Non-Antifungal	Non-AVP	0.1275	0.6408	1 out of 4	87	9519.05	0.24	0.25	6.6	2.09
RferWAMPs_33	wings_contig_20241	L	F	putative lysozyme-like protein isoform X1	GQPSSFAGASSSSNSGVGGYGPASGQSYGGLGSGHDAGYNGPILFSRFGEAEGSGIHVAGQAAGPNAAFSSSSSSVDSDGKIKYSVQSGKY	0.981	0.661	NAMP	0.999	Non-Anticancer	0.466	0.534	0.215517	Non-Antifungal	Non-AVP	0.3266	0.6408	1 out of 4	91	8727.63	0.25	-0.25	6.03	1.15
RferWAMPs_49	wings_contig_310	F	M	putative lysozyme-like protein isoform X1	HASASASASSGSGGGNGQYYGGAPQAFAGASSSSNAGVGGYGPASGQSYGGLGSGHDAGYNGPILFSRFGEAEGSGIHVSGQAQGPNAAFSSSSSSVDSDGKIKYSVQSGKY	1	0.729	AMP	1	Non-Anticancer	0.283	0.717	-0.203416	Non-Antifungal	Non-AVP	0.3532	0.6408	1 out of 4	112	10607.6	0.25	-0.25	6.28	1.13
RferGAMPs_14	gut_contig_1266	F	F	putative lysozyme-like protein isoform X1	ASSHASASASASSGSGGGNGQYYGGAPQAFAGASSSSNAGVGGYGPASGQSYGGLGSGHDAGYNGPILFSRFGEAEGSGIHVSGQAQGPNAAFSSSSSSVDSDGKIKYSVQSGKY	1	0.7035	AMP	1	Non-Anticancer	0.306103	0.693897	-0.107917	Non-Antifungal	Non-AVP	0.4881	0.6408	1 out of 4	115	10852.9	0.25	-0.25	6.28	1 ,14
RferWAMPs_42	wings_contig_6351	F	M	defensin, isoforms B and C	ATCDLLSFEAFGIKLNDSACAAHCLQLGRRGGHCNDEKVC	0.682	0.573	AMP	0.89	Non-Anticancer	0.14	0.86	-0.385294	Non-Antifungal	Non-AVP	0.56	0.6411	1 out of 4	40	4268.1	0.48	-0.5	6.03	1.48
RferLAMPs_12	legs_contig_5967	L	F	defensin, isoforms B and C	ATCDLLSFEAFGIKLNDSACAAHCLQLGRRGGHCNDEKVCV	0.707	0.5745	AMP	0.899	Non-Anticancer	0.150513	0.849487	-0.556478	Non-Antifungal	Non-AVP	0.575	0.6411	2 out of 4	41	4367.24	0.49	-0.5	6.05	1.35
RferAAMPs_16	antennae_contig_49987	F	M	defensin, isoforms B and C	ATCDLLSFEAFGIKLNDSACAAHCLQLGRRGGHCNDEKVCVC	0.812	0.654	AMP	0.957	Non-Anticancer	0.242484	0.757516	-0.437181	Non-Antifungal	Non-AVP	0.6148	0.6414	2 out of 4	42	4470.39	0.5	-0.5	6.03	1.29
RferFAMPs_5	fat-body_contig_3460	L	M	putative lysozyme-like protein isoform X1	GGYGPASGQSYGGLGSGHDAGYNGPILFSRFGEAEGSGIHVSGQAQGPNAAFSSSSSSVDSDGKIKYSVQSGKY	0.693	0.6045	NAMP	0.864	Non-Anticancer	0.271211	0.728789	-0.441717	Non-Antifungal	Non-AVP	0.301	0.6408	1 out of 4	74	7292.1	0.23	-0.5	6.03	1.28
RferAAMPs_5	antennae_contig_992	L	F	putative lysozyme-like protein isoform X1	GASSSSNAGVGGYGPASGQSYGGLGSGHDAGYNGPILFSRFGEAEGSGIHVSGQAAGPNAAFSSSSSSVDSDGKIKYSVQSGKY	0.975	0.6755	AMP	0.993	Anticancer	0.584237	0.415763	-0.00139595	Non-Antifungal	Non-AVP	0.3296	0.6408	1 out of 4	84	8052.89	0.25	-0.5	6.05	1.17
RferWAMPs_16	wings_contig_4999	F	F	putative lysozyme-like protein isoform X1	PSSFAGASSSSNSGVGGYGPASGQSYGGLGSGHDAGYNGPILFSRFGEAEGSGIHVSGQAQGPNAAFSSSSSSVDSDGKIKYSVQSGKY	0.933	0.614	NAMP	0.996	Non-Anticancer	0,386	0.614	-0.0649324	Non-Antifungal	Non-AVP	0.3339	0.6408	1 out of 4	89	8615.49	0.24	-0.5	6.05	1.27
RferTAMPs_7	thorax_contig_711	L	F	putative lysozyme-like protein isoform X1	GAPQAFAGASSSSNAGVGGYGPASGQSYGGLGSGHDAGYNGPILFSRFGEAEGSGIHVSGQAAGPNAAFSSSSSSVDSDGKIKYSVQSGKY	0.982	0.689	AMP	0.999	Non-Anticancer	0.41244	0.58756	-0.0641973	Non-Antifungal	Non-AVP	0.3218	0.6408	1 out of 4	91	8695.63	0.27	-0.5	6.03	1.04
RferTAMPs_20	thorax_contig_2506	L	M	putative lysozyme-like protein isoform X1	GAGAPQAFAGASSSSNAGVGGYGPASGQSYGGLGSGHDAGYNGPILFSRFGEAEGSGIHVSGQAAGPNAAFSSSSSSVDSDGKIKYSVQSGKY	0.993	0.7015	AMP	1	Non-Anticancer	0.381471	0.618529	-0.688985	Non-Antifungal	Non-AVP	0.3302	0.6408	1 out of 4	93	8823.77	0.28	-0.5	6.03	0.99
RferWAMPs_50	wings_contig_522	F	M	putative lysozyme-like protein isoform X1	VASGVGAPQAFAGASSSSNAGVGGYGPASGQSYGGLGSGHDAGYNGPILFSRFGEAEGSGIHVSGQAQGPNAAFSSSSSSVDSDGKIKYSVQSGKY	0.998	0.661	AMP	0.999	Non-Anticancer	0.279	0.721	-0.3209	Non-Antifungal	Non-AVP	0.32	0.6408	1 out of 4	96	9166.19	0.28	-0.5	6.02	0.98
RferLAMPs_33	legs_contig_760	F	M	putative lysozyme-like protein isoform X1	LNNIASGVGAPQAFAGASSSSNAGVGGYGPASGQSYGGLGSGHDAGYNGPILFSRFGEAEGSGIHVSGQAQGPNAAFSSSSSSVDSDGKIKYSVQSGKY	1	0.6785	AMP	1	Non-Anticancer	0.315725	0.684275	-0.420462	Non-Antifungal	Non-AVP	0.315	0.6408	1 out of 4	99	9521.61	0.28	-0.5	6.05	1.03
RferHAMPs_5	head_contig_914	F	F	putative lysozyme-like protein isoform X1	GGGNGQYYGGAPQAFAGASSSSNAGVGGYGPASGQSYGGLGSGHDAGYNGPILFSRFGEAEGSGIHVSGQAQGPNAAFSSSSSSVDSDGKIKYSVQSGKY	1	0.7155	AMP	1	Non-Anticancer	0.301211	0.698789	-0.353788	Non-Antifungal	Non-AVP	0.4995	0.6408	1 out of 4	100	9606.6	0.24	-0.5	6.03	1.09
RferLAMPs_45	legs_contig_3439	L	M	C-type lysozyme	KVYGKCEFAKTMKYNGIKSIADLGTWTCIAFHESRFDTNAINHVTGDYGILQISHYFWCSDSNVPGKGCHITCQSLLNDDITSDIV	0.878	0.836	AMP	0.834	Anticancer	0.990972	0.009028	-0.225541	Non-Antifungal	Non-AVP	0.2636	0.6408	1 out of 4	86	9609.37	0.38	-1	6.02	1.26
RferSAMPs_19	snout_contig_6309	L	M	Defensin-like Protein	EEISEEENENHEEALEPRSWSCAVGSVSFKGFKSGNLFCEFHCRRQRHRGGYCDRGSCRCS	0.559	0.4035	AMP	0.511	Non-Anticancer	0.375493	0.624507	0.0956051	Non-Antifungal	Non-AVP	0.2717	0.6408	1 out of 4	61	4783.9	0.3	-1.25	5.89	3.36
RferLAMPs_25	legs_contig_248	L	F	putative lysozyme-like protein isoform X1	YVPNVAQGLSQIHGQVQDLLNNIASGVGAGAPQAFAGASSSSNAGVGGYGPASGQSYGGLGSGHDAGYNGPILFSRFGEAEGSGIHVSGQAAGPNAAFSSSSSSVDSDGKIKYSVQSGKY	1	0.68	AMP	1	Non-Anticancer	0.428398	0.571602	-0.103263	Non-Antifungal	Non-AVP	0.3031	0.6408	1 out of 4	120	11641.1	0.31	-1.25	5.79	0.89
RferWAMPs_25	wings_contig_17859	F	F	hypothetical antimicrobial peptide	SEPEKKNTQPQTDWKVESPGILTVSHKGTILDNNKHQLDGMGYVQKNLRGHGIEPEVFGGGLKYTHKPSESNLKIGADHARGFGTKLHADATYNIYHSKNADVGLTGQYSRVIDTPIGNLKPNWGVFLG	1	0.9505	AMP	1	Non-Anticancer	0.01616	0.98384	-0.624541	Non-Antifungal	Non-AVP	0.0836	0.6408	1 out of 4	165	18497.5	26%	-1.25	46.79	2.13
RferHAMPs_33	head_contig_29881	L	F	defensin-like protein	EDAPSSDDSAPLRITCNGHDGGTTIPCTVHCMVDGYHYGVCKNGICHCKN	0.649	0.4415	AMP	0.333	Anticancer	0.786815	0.213185	0.0204466	Non-Antifungal	Non-AVP	0.4491	0.6414	1 out of 4	50	5294.18	0.32	-2	5.61	1.69
RferHAMPs_20	head_contig_25408	F	F	defensin-like protein	AAIKEVDNEAPKEPLGVTCNGHNGGTTVACTVHCMVDGYHYGVCVDGVCHCKN	0.508	0.1815	AMP	0.732	Anticancer	0.863078	0.136922	0.0521482	Non-Antifungal	Non-AVP	0.441	0.6408	1 out of 4	53	5518.56	0.4	-2	5.64	0.99
RferGAMPs_2	gut_contig_19950	F	F	defensin-like protein	AAIKEIEDAPSSDDSAPLRITCNGHDGGTTIPCTVHCMVDGYHYGVCKNGICHCK	0.537	0.176	AMP	0.666	Anticancer	0.631297	0.368703	0.0898769	Non-Antifungal	Non-AVP	0.337	0.6408	1 out of 4	55	5805.87	0.36	-2	5,63	1 ,39
RferFAMPs_13	fat-body_contig_20008	L	M	defensin-like protein	AAIKEIEDAPSSDDSAPLRITCNGHDGGTTIPCTVHCMVDGYHYGVCKNGICHCKN	0.573	0.095	AMP	0.67	Anticancer	0.806835	0.193165	0.318756	Non-Antifungal	Non-AVP	0.337	0.6408	1 out of 4	56	5919.98	0.36	-2	5.63	1.49
RferHAMPs_31	head_contig_21158	L	F	defensin-like protein	ALTQAAAIKEVDNEAPKEPLGVTCNGHNGGTTVACTVHCMVDGYHYGVCVDGVCHCKN	0.629	0.0875	AMP	0.323	Anticancer	0.715637	0.284363	0.0697351	Non-Antifungal	Non-AVP	0.5023	0.6888	1 out of 4	58	6003.14	0.41	-2	5.64	0.9
RferHAMPs_57	head_contig_92	L	M	defensin-like protein	AALTQAAAIKEVDNEAPKEPLGVTCNGHNGGTTVACTVHCMVDGYHYGVCVDGVCHCKN	0.694	0.103	AMP	1	Anticancer	0.78698	0.21302	-0.218539	Non-Antifungal	Non-AVP	0.3072	0.6408	1 out of 4	61	6073.85	0.42	-2	5.64	0.86
RferHAMPs_19	head_contig_9541	F	F	Defensin-like Protein	EEISEEENENHEEELEPRSWSCAVGSVSFKGFKSGNLFCEFHCRRQRHRGGYCDRGSCRCS	0.574	0.4175	AMP	0.332	Non-Anticancer	0.054548	0.945452	0.262696	Non-Antifungal	Non-AVP	0.3408	0.183	0 out of 4	61	7086.7	0.28	-2.25	5.56	3.5
RferGAMPs_11	gut_contig_34426	F	F	putative lysozyme-like protein	ITFLDRLGRMEKITIMDGFTLIKSKSNETNSNIITEKDIDENLGRSLDDKNAVLNKILVDKATSILDSRTMQIFIPKASKEVSEGRSDEHHEHW	0.996	0.946	NAMP	0.934	Anticancer	0.600487	0.399513	-0.272924	Non-Antifungal	Non-AVP	0.5396	0.6408	2 out of 4	94	10744.7	0.34	-2.25	5.57	2 ,47
RferWAMPs_32	wings_contig_96	L	F	putative lysozyme-like protein isoform X1	QYYGGDYVPNVAQGLSQIHGQVQDLLNNIASGVGAGAPQAFAGASSSSNAGVGGYGPASGQSYGGLGSGHDAGYNGPILFSRFGEAEGSGIHVSGQAAGPNAAFSSSSSSVDSDGKIKYSVQSGKY	1	0.693	AMP	1	Non-Anticancer	0.307	0.693	-0.173001	Non-Antifungal	Non-AVP	0.2929	0.6408	1 out of 4	126	12324.8	0.29	-2.25	5.3	0.95
RferLAMPs_24	legs_contig_59268	L	F	lysozyme-like protein	SYDFSGLTELLRSFFGGTDGGGSDIGAFAGSLVGAIIKGIANPPGAKGAGILSGKIVTGILPALSGPPDGDDSMTSTKAPQLDSGSFITG	0.909	0.8985	NAMP	0.994	Non-Anticancer	0.263109	0.736891	-0.67862	Non-Antifungal	Non-AVP	0.1752	0.6408	1 out of 4	90	8703.24	0.36	-3	4.36	0.37
RferLAMPs_43	legs_contig_1266	L	M	putative lysozyme-like protein isoform X1	TAYEISRSDWSSDVCSSDPASSNAGVGGYGPASGQSYGGLGSGHDAGYNGPILFSRFGEAEGSGIHVSGQAQGPNAAFSSSSSSVDSDGKIKYSVQSGKY	1	0.63	NAMP	1	Non-Anticancer	0.396035	0.603965	-0.128868	Non-Antifungal	Non-AVP	0.2652	0.6408	1 out of 4	100	9965.96	0.25	-3.5	4.74	1.56
RferHAMPs_23	head_contig_26317	L	F	C-type lysozyme	KECGITCQSLLGDDITEDIICAKKVFSETVAISGNGFTAWTTYSSCGGDQSSWIKECNL	0.728	0.461	AMP	0.778	Anticancer	0.558003	0.419972	-0.271896	Non-Antifungal	Non-AVP	0.408	0.6408	1 out of 4	59	6326.43	0.39	-4	4.29	1.14
RferSAMPs_13	snout_contig_65174	F	M	lysozyme-like protein	NPDGSYDFSGLTELLRSFFGGTDGGGSDIGAFAGSLVGAIIKGIANPPGAKGAGILSGKIVTGILPALSGPPDGDDSMTSTKAPQLDSGSFITGFLKTVLGSGGNGTTEGG	1	0.889	AMP	1	Non-Anticancer	0.404173	0.595827	-0.663476	Non-Antifungal	Non-AVP	0.1852	0.6408	1 out of 4	111	10663.5	0.32	-4	4.34	0.5
RferSAMPs_10	snout_contig_8906	F	M	hypothetical antimicrobial peptide	SEPEKKNTQPQTDWKVESPGILTVSHKGTILDNNKHQLDGMGYVQKNLRGHGIEPEVFG	0.999	0.95	NAMP	0.955	Non-Anticancer	0.003691	0.996309	-0.4135	Non-Antifungal	Non-AVP	0.2183	0.6408	1 out of 4	95	10946.6	0.23	-5.25	4.94	2.64
RferHAMPs_41	head_contig_1114	F	M	lysozyme-like	DDLPVTQQCLGCICEAISACNTSSSCSGDVCGPFRITWAYWADSGKPTINGESPDAPQAYAHCAGDTYCAALSVQGYMNKFQQDCNGDGKIDCDDFASIHKIGGYGCKGVPLPEPYGERYRQCKAIVG	1	0.849	AMP	1	Anticancer	0.76	0.24	-0.144939	Non-Antifungal	Non-AVP	0.3038	0.6408	1 out of 4	128	13619.9	0.37	-5.5	22.57	1.35
RferHAMPs_39	head_contig_24921	F	M	C-type lysozyme	QISHLYWCSDSDTPGKECGITCQSLLGDDITEDIICAKKVFSETVAISGNGFTAWTTYSSCGGDQSSWIKECNL	0.889	0.5175	AMP	0.507	Anticancer	0.579005	0.420995	-0.351283	Non-Antifungal	Non-AVP	0.3784	0.6408	1 out of 4	74	8017.32	0.36	-5.75	4.24	1.26
RferLAMPs_8	legs_contig_10639	F	F	C-type lysozyme	DYGILQISHLYWCSDSDTPGKECGITCQSLLGDDITEDIICAKKVFSETVAISGNGFTAWTTYSSCGGDQSSWIKECNL	0.958	0.6165	AMP	0.927	Anticancer	0.698434	0.301566	-0.543881	Non-Antifungal	Non-AVP	0.3358	0.6408	1 out of 4	79	8578.99	0.37	-6.75	4.15	1.16
RferWAMPs_35	wings_contig_4577	L	F	C-type lysozyme	GDYGIFQISHLFWCFDSDTPGKECGITCQSLLGDDITEDIICAKKVFSETVAISGNGFTAWTTYSSCGGDQSSWIKECNL	0.905	0.652	AMP	0.962	Anticancer	0.755	0.245	-0.706416	Non-Antifungal	Non-AVP	0.3159	0.6408	1 out of 4	80	8714.16	0.39	-6.75	4.14	1.04
RferTAMPs_19	thorax_contig_4396	L	M	lysozyme-like	DDLPVTQQCLGCICEAISACNTSSSCSGDVCGPFRITWAYWADSGKPTINGESPDAPQAYAHCAGDTYCAALSVQGYMNKFQQDCNGDGKIDCD	1	0.837	AMP	1	Anticancer	0.643717	0.356283	-0.0670636	Non-Antifungal	Non-AVP	0.4185	0.6408	1 out of 4	94	9927.44	0.38	-7.75	4	1.42
RferWAMPs_34	wings_contig_3613	L	F	C-type lysozyme	KVYSPCEFAQAMKNQGVNDDLGTWTCIASHESNFNTQAINYDTGDYGILQISHLYWCSDSDTPGKECGITCQSLLGDDITEDIICAKKVFSETVAISGNGFTAWTTYSSCGGD	1	0.85	NAMP	0.953	Anticancer	0.87	0.13	0.512333	Antifungal	Non-AVP	0.2314	0.6408	1 out of 4	113	12241.5	0.35	-9.5	4.14	1.36
RferWAMPs_58	wings_contig_1465	F	M	C-type lysozyme	KVYSPCEFAQAMKNQGVNDDLGTWTCIASHESNFNTQAINYDTGDYGILQISHLYWCSDSDTPGKECGITCQSLLGDDITEDIICAKKVFSETVAISGNGFTAWTTYSSCGGDQSSWIKECNL	1	0.836	AMP	1	Anticancer	0.845	0.155	-0.440079	Non-Antifungal	Non-AVP	0.3124	0.6408	1 out of 4	123	4969.08	0.36	-9.5	4.21	1.39
RferAAMPs_24	antennae_contig_20969	L	M	putative lysozyme-like protein isoform X2	FPSTWIQKITKDAPPYDDDNSLTKYEVDFEDLDIYFKGNLTDNKTINYTKKIIPFSTEFSQNDLSVENNLTSTTQISTKKERIDPLLQNRTTLPDETRNPRQEDASSEEESSEEEDGN	1	0.9345	NAMP	0.993	Non-Anticancer	0.009964	0.990036	-0.342091	Non-Antifungal	Non-AVP	0.2614	0.6408	1 out of 4	118	13646.3	0.22	-13	4.26	3.13
